# Supplementary material for: The Gcn5 lysine acetyltransferase mediates cell wall remodeling, antifungal drug resistance, and virulence of Candida auris
Source: mSphere. 2025 Mar 11;10(4):e00069-25. doi: 10.1128/msphere.00069-25 (PMC12039264; doi:10.1128/msphere.00069-25)
Supplement: Table S2 — Differentially expressed gene list. [file msphere.00069-25-s0002.xlsx]

## Sheet: Table S2. List of differentiall
Table S2. List of differentially expressed genes in gcn5 mutant
	baseMean	log2FoldChange	lfcSE	stat	pvalue	padj
TUP1	5998.81	0.265625	0.0660692	4.0204	5.80985792161516e-05	0.000565747
MVD	2866.88	0.163951	0.0544695	3.00996	0.00261285	0.0131528
RCA1	800.022	-0.0552899	0.0906102	-0.610195	0.541733	0.699162
orf19.6103	121.392	0.439177	0.148698	2.95347	0.00314219	0.0151745
orf19.6100	226.293	0.368582	0.100898	3.65302	0.00025917	0.00201567
CCT8	2847.45	0.352932	0.146036	2.41675	0.0156599	0.0552865
TRP1	462.159	0.125066	0.0928639	1.34676	0.178056	0.341592
VPS53	556.323	0.240023	0.0991726	2.42026	0.0155096	0.0548782
KEL1	2497.16	0.033303	0.112053	0.297208	0.766307	0.862504
RIM8	729.648	-0.003834	0.200036	-0.0191666	0.984708	0.994936
orf19.6090	6129.73	-0.107774	0.258889	-0.416296	0.677193	0.80455
LEU4	1596.05	0.113039	0.192751	0.586451	0.557573	0.710117
RPL16A	23850.7	-0.0975252	0.227537	-0.428613	0.668205	0.79882
orf19.6084	94.6728	-0.0564521	0.258188	-0.218647	0.826925	0.901272
orf19.6082	3431.98	-0.891593	0.088358	-10.0907	6.07380619342007e-24	1.6034848350629e-21
BFA1	468.505	0.0743502	0.0783855	0.948519	0.342865	0.526769
CAWG_01341	1137.98	0.0504775	0.182859	0.276046	0.782513	0.873208
CAWG_01340	327.81	-0.164026	0.0844091	-1.94323	0.0519887	0.14021
orf19.6075	456.789	-0.139034	0.0496378	-2.80098	0.00509484	0.0228622
HBR1	337.479	0.65605	0.302282	2.17032	0.0299826	0.0918616
HMX1	2429.97	0.341559	0.271505	1.25802	0.208385	0.380703
CDC13	183.883	-0.251464	0.158754	-1.58399	0.113196	0.249627
orf19.6072.1	141.588	0.0321982	0.105683	0.304666	0.76062	0.858136
orf19.6071	1281.81	-0.0983486	0.0955828	-1.02894	0.30351	0.485061
ENA2	5424.18	0.383349	0.33151	1.15637	0.247529	0.425102
SVF1	1798.69	-0.000404623	0.102625	-0.00394274	0.996854	0.998114
orf19.6066	1345.18	-0.201335	0.233969	-0.860522	0.389501	0.571798
orf19.6065	1249.69	-0.155118	0.274162	-0.565789	0.571537	0.72041
orf19.6064	579.604	-0.0418027	0.112414	-0.371865	0.709994	0.826128
UBP6	2199.51	0.0458097	0.112228	0.408185	0.683138	0.809544
orf19.6062.3	994.058	0.176315	0.154378	1.14209	0.253415	0.431777
orf19.6062	674.342	-0.131377	0.146219	-0.898496	0.368921	0.552162
orf19.6061	684.015	0.0593732	0.0457501	1.29777	0.194365	0.362209
GCN20	1671.39	0.0277778	0.0869211	0.319574	0.749291	0.850947
orf19.6056	374.101	0.194132	0.138009	1.40666	0.159528	0.315472
orf19.6054	1097.19	-0.166004	0.106375	-1.56055	0.118629	0.25694
CIS2	722.503	0.294033	0.10693	2.74978	0.0059636	0.0257628
CNS1	893.269	0.20363	0.16802	1.21194	0.225536	0.399723
orf19.6049	604.615	0.00220494	0.135055	0.0163262	0.986974	0.995302
orf19.6048	226.285	0.183062	0.152539	1.2001	0.230101	0.405128
TUF1	8100.85	-0.242681	0.14863	-1.63279	0.102512	0.231899
APC1	802.633	0.0533069	0.131088	0.406649	0.684266	0.810073
PSD1	2136.87	0.255795	0.0719852	3.55344	0.000380231	0.00279267
MOB2	629.825	0.0585693	0.0833491	0.702699	0.482244	0.651955
RPO41	4450.49	0.317106	0.172373	1.83965	0.06582	0.169068
SNF7	660.325	0.0747478	0.0720884	1.03689	0.299787	0.480792
CAWG_01307	693.797	-0.320831	0.0780416	-4.11103	3.93900633896792e-05	0.000415037
UGA32	253.255	-0.105259	0.0868636	-1.21177	0.225601	0.399723
ASM3	322.176	0.149475	0.152832	0.978035	0.328057	0.512468
RIC1	654.702	-0.120707	0.141119	-0.855354	0.392355	0.574214
orf19.6035	1062.29	-0.0572827	0.112082	-0.511078	0.609296	0.754271
TUB2	5169.63	-0.0129393	0.160877	-0.0804298	0.935895	0.965561
CMP1	1556.69	0.204405	0.108097	1.89095	0.0586314	0.154701
SPE1	3314.31	-0.0444429	0.0945748	-0.469923	0.63841	0.777978
VPS27	1094.7	0.175833	0.0963994	1.824	0.0681519	0.173279
ROT1	1403.97	-0.730172	0.0977901	-7.46673	8.22112367996573e-14	8.87881357436299e-12
HGC1	125.379	-0.509053	0.303794	-1.67565	0.0938067	0.217767
orf19.6027	100.257	-0.192341	0.0985066	-1.95257	0.0508704	0.138135
ERG2	654.624	-0.501621	0.149708	-3.35066	0.000806196	0.0050877
orf19.6025	346.706	-0.00893717	0.240901	-0.0370989	0.970406	0.98808
CAWG_01292	121.934	-0.300612	0.175087	-1.71693	0.0859918	0.204731
orf19.6023	641.284	0.172137	0.177223	0.971302	0.331398	0.51599
orf19.6020	409	0.205719	0.13535	1.5199	0.128535	0.271467
LRO1	1319.5	0.186847	0.0567128	3.29462	0.000985553	0.00600429
orf19.6017	215.568	1.29328	0.210714	6.13762	8.37661788747304e-10	3.2627613279731e-08
orf19.6016	370.095	0.0435762	0.0993817	0.438473	0.661043	0.795663
RRS1	676.211	0.0547434	0.265901	0.205879	0.836886	0.906515
orf19.6013	123.487	-0.262293	0.137702	-1.90478	0.0568086	0.151066
orf19.6012	1151	0.378417	0.0794026	4.7658	1.88108823859045e-06	2.91586111712469e-05
SIN3	5546.87	0.307542	0.0576869	5.33124	9.75467998649497e-08	2.1361400597154e-06
RPB11	469.24	-0.0881812	0.0735919	-1.19825	0.230821	0.40549
CDC5	1720.78	-0.0686897	0.164813	-0.416773	0.676844	0.804493
SET1	830.414	0.166961	0.0530765	3.14568	0.00165704	0.00911371
orf19.6008.4	407.525	-0.00933844	0.0970297	-0.0962431	0.923328	0.961296
orf19.3289	217.627	0.0339881	0.147119	0.231024	0.817296	0.894883
orf19.3290	1215.75	0.323786	0.099014	3.27011	0.00107506	0.00644225
HMT1	2005.53	-0.023104	0.178215	-0.129641	0.89685	0.945169
orf19.3292	358.866	-0.295133	0.111592	-2.64474	0.00817543	0.0330354
orf19.3293	1332.96	-0.525035	0.106158	-4.94579	7.58347894838456e-07	1.32002534661991e-05
MBF1	3198.49	-0.348484	0.0908012	-3.83788	0.0001241	0.00106834
orf19.3295	255.067	-0.0449836	0.110718	-0.40629	0.684529	0.810183
orf19.3296	179.227	-0.0598359	0.163801	-0.365296	0.714891	0.830125
CAWG_01265	457.161	-0.229221	0.122846	-1.86593	0.0620514	0.161712
CCH1	4096.83	-0.0927851	0.132805	-0.698655	0.484767	0.653508
ZPR1	2294.73	0.159383	0.233408	0.682852	0.4947	0.662949
orf19.3301	1828.39	0.701266	0.263262	2.66375	0.00772739	0.0316012
orf19.3302	1744.91	-0.351435	0.223264	-1.57408	0.115469	0.252458
orf19.3303	780.08	-0.410561	0.135614	-3.02741	0.00246656	0.0126033
orf19.3304	514.876	0.314411	0.176547	1.7809	0.0749292	0.185151
ZCF17	652.733	0.0561981	0.088315	0.636336	0.524557	0.684884
orf19.3307	539.563	0.134729	0.112379	1.19888	0.230574	0.405359
orf19.3310	503.017	-0.031812	0.245828	-0.129408	0.897035	0.945169
orf19.3312	1385.51	0.0870471	0.133843	0.650367	0.515455	0.677328
TRS20	240.685	-0.427762	0.177078	-2.41567	0.0157062	0.055368
CTA9	402.467	0.00643983	0.151144	0.0426074	0.966015	0.984663
MED22	37.8241	0.0856473	0.167683	0.51077	0.609512	0.754271
CAWG_01247	320.991	0.404977	0.150004	2.69978	0.00693857	0.0292306
orf19.3319	1208.3	-0.284515	0.113965	-2.49652	0.012542	0.0464172
MRS7	2090.95	-0.426551	0.10603	-4.02291	5.74834092919933e-05	0.00056206
DUT1	698.407	0.175909	0.26171	0.672154	0.501486	0.668648
orf19.3323	178.363	-0.128618	0.133672	-0.962195	0.335952	0.519506
TIF	15885	0.0660152	0.206418	0.319814	0.74911	0.850947
CaO19.3325	1566.19	-0.430343	0.403973	-1.06528	0.28675	0.468582
RPS21B	8908.48	-0.169646	0.254118	-0.667587	0.504398	0.670461
TRM2	795.253	0.294582	0.177227	1.66218	0.0964775	0.221882
orf19.3329	780.407	0.447848	0.11387	3.93298	8.38979472883205e-05	0.000759396
CRL1	548.516	-0.400421	0.166732	-2.40158	0.0163245	0.056755
ABC1	1502.95	-0.472528	0.0798283	-5.91931	3.23296626761168e-09	1.05952108301315e-07
orf19.3332	922.39	0.164039	0.0997486	1.64452	0.100069	0.227743
orf19.3333	1495.07	0.129637	0.120012	1.0802	0.280051	0.461124
RPS21	27396.3	-0.27503	0.237816	-1.15648	0.247484	0.425102
orf19.3335	3123	-0.953517	0.127157	-7.49876	6.44261169808001e-14	7.11983506727354e-12
orf19.3337	402.523	1.35143	0.236417	5.71632	1.08855660241763e-08	3.13504301496276e-07
SOD2	2815.63	-0.673105	0.0908879	-7.40588	1.30284753053116e-13	1.31726201384767e-11
orf19.3341	3790.76	0.19931	0.210243	0.947999	0.34313	0.526932
orf19.3342	638.707	0.120108	0.0717477	1.67403	0.094125	0.218293
VPS17	758.239	-0.0463056	0.0630279	-0.734684	0.462532	0.634879
SIZ1	1843.95	0.182879	0.0727167	2.51495	0.0119049	0.04458
RPB7	580.815	0.098022	0.0493694	1.98548	0.0470911	0.130254
orf19.3348	685.026	0.0610844	0.128569	0.475108	0.63471	0.774561
orf19.3349	5661.47	0.0760866	0.0757568	1.00435	0.315208	0.498125
MRP20	1294.17	0.0320809	0.101298	0.316698	0.751473	0.852267
orf19.3351	355.147	0.622525	0.15247	4.08292	4.44725699959835e-05	0.000461427
orf19.3352	274.81	0.320206	0.266421	1.20188	0.229409	0.404509
orf19.3353	1230.26	0.476989	0.196505	2.42736	0.015209	0.0540157
ISN1	1046.47	0.0802998	0.116123	0.691506	0.489248	0.657682
ESP1	840.153	0.333754	0.0876436	3.80809	0.000140046	0.00119052
orf19.3357	523.614	0.136701	0.126193	1.08327	0.27869	0.459361
LSC1	5713.99	-0.0925273	0.109792	-0.84275	0.399369	0.579835
ARP8	1318.93	-0.0760829	0.0825509	-0.921648	0.356712	0.539153
orf19.3360	1222.42	-0.575956	0.18464	-3.11935	0.00181252	0.00975437
CTN1	163.234	1.29283	0.222928	5.79931	6.65874508219851e-09	2.06812788435342e-07
orf19.4550	290.625	0.00747118	0.226595	0.0329715	0.973697	0.989678
MAK32	236.734	-0.065133	0.0870093	-0.748575	0.454113	0.626946
HOL4	782.914	0.0517062	0.127817	0.404532	0.685822	0.811057
SWI4	1348.83	-0.145632	0.0857925	-1.6975	0.0896029	0.210789
orf19.4544	392.653	0.0623305	0.099813	0.624473	0.532317	0.69099
UGA2	589.804	0.534859	0.14664	3.64742	0.000264885	0.00204672
orf19.4542	320.222	-0.0315789	0.0673343	-0.468987	0.639079	0.778494
UBC8	972.695	-0.144395	0.147757	-0.977246	0.328447	0.51274
orf19.4538	360.56	0.123265	0.0761269	1.6192	0.105405	0.236824
orf19.4537	893.218	-0.137322	0.119225	-1.15178	0.24941	0.426636
CYS4	4627.03	-0.277865	0.234268	-1.1861	0.235583	0.41007
PTR3	265.099	0.422239	0.0836119	5.04999	4.41835782583416e-07	8.10657775612507e-06
orf19.4534	800.103	0.0577728	0.125693	0.459633	0.64578	0.784268
orf19.4533	498.384	0.0456487	0.0655549	0.696343	0.486214	0.654715
orf19.4532	1112.04	0.14706	0.202679	0.72558	0.468096	0.639561
orf19.4531	1398.32	0.780775	0.19481	4.00788	6.12656767471472e-05	0.00058815
orf19.4530.1	2202.67	-0.356132	0.550419	-0.64702	0.517619	0.678358
orf19.4529	592.567	0.177245	0.0885992	2.00052	0.045444	0.126508
orf19.4523	396.26	0.0460813	0.0911564	0.505519	0.613194	0.757054
orf19.3661	1131.46	0.219691	0.0750565	2.92701	0.00342239	0.0163779
PHO91	1937.98	-0.031665	0.149829	-0.21134	0.832622	0.904481
orf19.3663.1	379.377	0.0650865	0.109097	0.596592	0.55078	0.705283
orf19.3667	139.82	0.255434	0.148449	1.72068	0.0853089	0.203713
HGT2	4361.3	-0.262118	0.316218	-0.828916	0.407152	0.587188
SHA3	5335.27	-0.471469	0.293845	-1.60448	0.108608	0.241735
orf19.3673	117.269	-0.0747037	0.112726	-0.662704	0.50752	0.671494
ABP140	393.535	-0.193848	0.135067	-1.4352	0.151231	0.304125
orf19.3679	822.353	-0.213669	0.151554	-1.40985	0.158584	0.3143
2025-09-07	1824.77	-0.0502272	0.10326	-0.486413	0.626674	0.768796
orf19.3681	3467.02	-0.0785831	0.131215	-0.598889	0.549247	0.70484
CWH8	460.726	-1.44049	0.357449	-4.02993	5.5794240911792e-05	0.000553516
AGE3	1092.96	-0.151767	0.0692324	-2.19214	0.0283695	0.0882853
orf19.3684	231.433	0.700691	0.21979	3.188	0.00143261	0.00809565
PSY2	351.852	-0.199471	0.0903422	-2.20795	0.0272475	0.0856351
orf19.3686	746.915	-0.408828	0.0871277	-4.69229	2.70164634749881e-06	3.98702591407278e-05
orf19.3687	220.601	-0.332486	0.147038	-2.26123	0.0237451	0.076812
orf19.3688	163.938	-0.323065	0.116247	-2.77912	0.00545062	0.0241617
orf19.3689	899.885	-0.0977732	0.12039	-0.812138	0.416712	0.594124
orf19.3690.2	8218.84	-0.511979	0.273441	-1.87236	0.0611574	0.159989
TIM21	587.186	-0.143807	0.132591	-1.08459	0.278102	0.459081
PGA5	165.533	0.466548	0.122654	3.80376	0.000142516	0.00120504
orf19.3694	2145.09	-0.342507	0.167974	-2.03905	0.0414448	0.117369
orf19.2925	39.4193	-0.239048	0.195354	-1.22366	0.22108	0.395547
orf19.2926	295.278	0.339617	0.126429	2.68623	0.0072264	0.0302021
MNN11	661.114	-0.145586	0.153897	-0.945997	0.34415	0.527889
orf19.2928	691.782	-0.212924	0.0883793	-2.4092	0.0159874	0.056151
FKS1 (GSC1)	32606.6	-0.727725	0.163244	-4.45789	8.2770611019817e-06	0.000107042
orf19.2930	2706.34	-0.0618652	0.177717	-0.34811	0.727758	0.837362
orf19.2933	508.832	0.106514	0.104137	1.02283	0.306388	0.488287
orf19.2934	344.379	-0.149716	0.252855	-0.592104	0.553781	0.707791
RPL10	23572.2	-0.288736	0.18832	-1.53322	0.125223	0.266484
PMM1	3956.56	-0.153693	0.255134	-0.6024	0.546908	0.703548
orf19.2938	702.025	-0.0831084	0.0887047	-0.936911	0.348804	0.532622
orf19.2939	290.475	-0.26796	0.126111	-2.1248	0.0336035	0.10043
orf19.2940	211.004	-0.314424	0.168654	-1.86432	0.0622771	0.162071
SCW4	92.5656	0.496512	0.243875	2.03593	0.0417579	0.117975
DIP5	2688.97	0.982783	0.141599	6.94059	3.90461988127665e-12	2.81132631451918e-10
PUT4	115.818	0.511184	0.145763	3.50695	0.00045327	0.00321483
SNZ1	3202.08	-0.896218	0.289471	-3.09605	0.00196116	0.0104478
SNO1	359.142	-0.534372	0.342565	-1.55991	0.118781	0.257066
IML1	1290.4	0.299152	0.0813563	3.67706	0.000235941	0.00186865
HOM6	3342.43	0.0679878	0.0801366	0.848399	0.396216	0.577552
EXG2	576.895	0.348261	0.148779	2.3408	0.0192424	0.0649695
TOM20	2058.25	-0.213845	0.0909176	-2.35207	0.0186691	0.0635044
CAWG_01118	1441.59	0.210573	0.116001	1.81527	0.0694824	0.175285
MGM101	403.205	0.0491333	0.115677	0.424744	0.671023	0.800177
FRS2	3966.72	0.20034	0.169889	1.17924	0.238301	0.41374
CAWG_01111	450.145	0.037197	0.0975019	0.3815	0.702832	0.820604
orf19.2963	300.529	0.497538	0.100817	4.93504	8.01332407923143e-07	1.3796853632068e-05
orf19.2964	2065.06	0.196657	0.0571674	3.44002	0.00058168	0.00393192
orf19.2965	2484.27	-0.134335	0.116901	-1.14913	0.250502	0.42835
orf19.2966	908.787	-0.208074	0.209309	-0.994099	0.320175	0.503631
TIF34	2966.14	0.378137	0.165695	2.28213	0.0224817	0.0735257
RAD16	623.692	0.201	0.195503	1.02812	0.303895	0.485415
LYS2	3259.37	0.293953	0.153094	1.92008	0.0548476	0.146837
orf19.2971	304.035	-0.0338363	0.0924743	-0.365899	0.71444	0.830125
PDE2	1105.74	-0.649215	0.184434	-3.52004	0.000431489	0.0031085
orf19.2973	1042.46	0.11771	0.108691	1.08297	0.278821	0.459361
YKT6	1190.5	0.0866875	0.151474	0.572291	0.567125	0.717296
YPT7	314.151	-0.211994	0.0800981	-2.64668	0.00812873	0.0329027
MIA40	1563.96	-0.683503	0.0632542	-10.8057	3.23636783782732e-27	1.53792199653554e-24
orf19.2980	363.615	0.0186382	0.0874905	0.213032	0.831302	0.904058
orf19.2982	182.418	-0.0538982	0.110342	-0.488466	0.62522	0.767635
CDC73	741.199	-0.170984	0.0579693	-2.94956	0.00318231	0.0153252
MST1	442.213	-0.227454	0.0908948	-2.50239	0.0123358	0.0457607
orf19.2985	424.024	-0.0134812	0.0775988	-0.17373	0.862078	0.922448
orf19.2986	69.2867	0.135745	0.115532	1.17495	0.240015	0.416107
orf19.2987	673.623	0.159579	0.0968914	1.64699	0.0995594	0.22701
orf19.2988	1478.72	0.18032	0.189238	0.952871	0.340655	0.523882
XOG1	1545.2	1.25123	0.368567	3.39485	0.000686664	0.00449453
RPP1A	7568.6	-0.172131	0.224071	-0.768196	0.44237	0.617014
RPL13	28573.4	-0.0495476	0.225864	-0.219369	0.826363	0.901073
RPS16A	14697.1	-0.157717	0.221163	-0.713126	0.475768	0.645773
orf19.2995	517.395	0.12411	0.159909	0.776126	0.437675	0.61277
orf19.2996	898.329	0.149441	0.0551489	2.70976	0.00673311	0.0284913
TSR2	531.546	0.0981293	0.25315	0.387634	0.698287	0.818213
ORC1	747.858	0.0316352	0.07619	0.415215	0.677985	0.805243
TEM1	188.31	0.0920961	0.157088	0.586271	0.557693	0.710117
RPS1	38064	-0.173194	0.219736	-0.788191	0.430585	0.607365
orf19.3003	4970.1	0.202154	0.198118	1.02038	0.307551	0.488853
RPL6	12075.7	-0.190342	0.238372	-0.79851	0.424575	0.602083
orf19.3004	677.233	0.263187	0.163957	1.60522	0.108445	0.241567
GGA2	2274.6	0.000730287	0.0888401	0.00822024	0.993441	0.997851
CAWG_01070	131.104	0.41034	0.137625	2.98157	0.00286772	0.014151
CAWG_01069	448.464	-0.319481	0.103741	-3.07959	0.00207284	0.0109082
COQ4	705.888	-0.322282	0.107939	-2.98578	0.00282858	0.0140062
orf19.3009	161.678	0.160784	0.128887	1.24748	0.212221	0.386006
CAWG_01066	293.443	-0.048065	0.062667	-0.76699	0.443088	0.617826
ECM33	16028.8	-0.685533	0.148918	-4.60342	4.15602400125388e-06	5.86036381423098e-05
ARO80	527.008	0.0246066	0.0855215	0.287723	0.773558	0.866765
CDC12	1564.09	-0.122476	0.163159	-0.750658	0.452859	0.625759
BMH1	14301.1	-0.470303	0.103544	-4.54205	5.57106682634241e-06	7.60738780424688e-05
ARX1	2639.71	0.250047	0.28394	0.880633	0.378516	0.562463
orf19.3016	568.02	0.249372	0.071961	3.46538	0.000529474	0.00364119
SPP1	272.811	-0.0336	0.0765288	-0.43905	0.660625	0.795563
orf19.3019	547.8	-0.045512	0.180609	-0.251992	0.801047	0.885142
orf19.3021	899.054	0.44822	0.215575	2.07919	0.0376002	0.109148
orf19.3022	1398.87	0.0300327	0.114533	0.26222	0.793152	0.88021
NGG1	622.311	0.015127	0.0663857	0.227865	0.819751	0.896332
MAS1	978.595	0.141524	0.0810897	1.74528	0.0809365	0.19603
orf19.3027	1511.03	0.0596516	0.0534715	1.11558	0.264604	0.443382
EHD3	729.342	0.964454	0.113659	8.48547	2.14846105239434e-17	4.25395288374079e-15
orf19.3030	439.755	0.20596	0.139575	1.47563	0.140044	0.288842
SEC62	1268.76	-0.463882	0.201453	-2.30268	0.0212969	0.0702573
RLI1	5205.74	0.110544	0.171481	0.644643	0.519159	0.679439
orf19.3035	2974.33	0.114011	0.0879708	1.29601	0.194971	0.363192
orf19.3037	15586.7	0.184841	0.271835	0.679977	0.496519	0.664636
TPS2	4349.91	-0.0876435	0.318651	-0.275045	0.783282	0.87354
EHT1	633.362	-0.103191	0.359502	-0.287038	0.774084	0.867149
orf19.3041	774.381	-0.378784	0.143656	-2.63674	0.00837077	0.0335962
orf19.3043	271.865	0.443387	0.106695	4.15565	3.24362466137216e-05	0.000353793
orf19.3045	576.536	0.109039	0.105847	1.03015	0.302938	0.484375
CAWG_01040	1370.38	0.289313	0.10498	2.7559	0.00585312	0.0254707
orf19.3048	599.866	0.446763	0.150822	2.96218	0.0030547	0.0148576
orf19.3049	26.5073	0.91617	0.226375	4.04713	5.18488705347518e-05	0.0005209
AGE1	688.807	-0.080178	0.0650046	-1.23342	0.217419	0.391651
orf19.3051	603.257	-0.589914	0.129351	-4.56056	5.10168165972799e-06	7.00670267255128e-05
YPT1	2401.74	-0.0462902	0.0927596	-0.499034	0.617756	0.760977
orf19.3053	3305.04	-0.945603	0.49002	-1.92972	0.0536412	0.144176
RPN3	2382.77	-0.0758774	0.0968539	-0.783422	0.43338	0.610379
MED17	628.156	-0.192065	0.0706802	-2.71737	0.00658021	0.0279688
orf19.3057	288.483	-0.00801625	0.0898575	-0.0892107	0.928914	0.964133
COQ6	2630.38	-0.690929	0.136314	-5.06864	4.00668712161313e-07	7.40847361941853e-06
SUA71	2067.72	-0.160564	0.117021	-1.37209	0.170035	0.329909
orf19.3060	1427.16	-0.207095	0.122053	-1.69676	0.0897423	0.210967
IMP1	192.647	-0.334017	0.1319	-2.53234	0.0113303	0.0427655
orf19.3061.1	3412.53	-0.20761	0.179613	-1.15587	0.247734	0.425301
orf19.3062	733.38	0.0909918	0.0917962	0.991237	0.32157	0.505324
HFL1	267.509	-0.166476	0.109071	-1.52631	0.126934	0.269041
MRPL27	694.819	-0.273399	0.0792112	-3.45152	0.000557439	0.00378963
orf19.3064.1	77.9868	-0.311765	0.143731	-2.16908	0.0300765	0.0920897
DAO1	425.888	0.0704357	0.137135	0.513622	0.607517	0.752691
ENG1	2889.09	0.25617	0.291577	0.878568	0.379636	0.563759
orf19.71	658.845	0.141208	0.058642	2.40797	0.0160417	0.056217
MSB1	1421.86	0.304391	0.122411	2.48663	0.0128959	0.0474922
MNS1	1375.24	-0.0151934	0.16408	-0.0925975	0.926223	0.96311
WAR1	578.231	0.0914554	0.185034	0.494262	0.621121	0.763665
orf19.1034	171.412	-0.455423	0.378917	-1.20191	0.2294	0.404509
STR2	1160.7	0.167445	0.118956	1.40762	0.159243	0.315171
SKO1	764.031	-0.181273	0.130561	-1.38842	0.165009	0.324017
HMG1	3906.38	-0.236121	0.074181	-3.18304	0.0014574	0.00820562
orf19.1030	4558.82	0.341753	0.327185	1.04453	0.296242	0.477838
RPP1	169.694	-0.36195	0.209771	-1.72546	0.0844454	0.202341
ELA1	152.598	-0.0460719	0.152539	-0.302034	0.762626	0.859175
PDR16	506.517	-0.464448	0.218485	-2.12577	0.0335225	0.100251
orf19.1026	647.855	-0.584566	0.174187	-3.35597	0.000790885	0.00500469
orf19.1026.1	81.4624	0.233661	0.248171	0.941531	0.346433	0.530269
BNI4	2691.05	-0.0648367	0.103132	-0.628676	0.529561	0.689823
orf19.4459	325.517	0.925161	0.274314	3.37263	0.000744526	0.00476818
SEN15	129.465	-0.442198	0.109041	-4.05533	5.00644485788598e-05	0.000505848
orf19.4465	356.972	0.00995534	0.08341	0.119354	0.904995	0.950604
orf19.4466	146.116	-0.0253363	0.096262	-0.263202	0.792395	0.879789
orf19.4467	243.288	-0.267629	0.0973918	-2.74797	0.00599662	0.0258819
orf19.4468	1250.68	0.238887	0.159109	1.50141	0.13325	0.27865
orf19.4470	77.2221	-0.198549	0.0969143	-2.04871	0.0404905	0.115147
orf19.4471	628.048	-0.249101	0.10355	-2.4056	0.0161459	0.0564276
SPC19	54.6315	-0.426746	0.137165	-3.11119	0.00186336	0.00998886
orf19.4474	195.692	-0.249785	0.121103	-2.06258	0.0391525	0.112555
KTR4	671.278	-0.611107	0.135068	-4.52443	6.05572535865244e-06	8.19159217599773e-05
CAWG_00990	591.796	-0.244801	0.0634737	-3.85673	0.000114913	0.0010006
orf19.4479	1588.36	0.332786	0.267566	1.24375	0.21359	0.387299
MFALPHA	20.335	2.18	0.309358	7.04686	1.83001088210198e-12	1.41822886868334e-10
BET4	170.907	-0.318315	0.186708	-1.70488	0.0882163	0.208755
MAD2	173.401	-0.464299	0.0992528	-4.67795	2.89761660062424e-06	4.21184390236338e-05
orf19.1041	296.12	-0.0911854	0.0685795	-1.32963	0.18364	0.347501
POR1	10589	-1.3119	0.229312	-5.72102	1.05885000320955e-08	3.06808244832426e-07
orf19.1043	382.816	-0.51781	0.0866833	-5.97359	2.32090907225038e-09	7.99199993574913e-08
orf19.1045	131.019	-0.220132	0.165394	-1.33096	0.183204	0.346985
ERB1	2663.57	-0.24213	0.318818	-0.759459	0.447578	0.621716
orf19.1049	192.458	0.167946	0.172804	0.971889	0.331106	0.515704
orf19.1050	96.8545	-0.558317	0.162644	-3.43275	0.000597502	0.00401603
HTA2	12389.3	-0.414541	0.126877	-3.26728	0.00108588	0.00649069
orf19.1052	10526	-0.465393	0.138179	-3.36805	0.000757008	0.00482859
orf19.1053	512.184	-0.136568	0.102483	-1.3326	0.182662	0.346287
orf19.1054	979.564	-0.22869	0.152117	-1.50338	0.132741	0.277878
CDC3	2420.77	-0.0236846	0.196634	-0.12045	0.904127	0.950323
orf19.1057	280.765	0.00767359	0.0836981	0.0916817	0.926951	0.963445
orf19.1058	1315.31	-0.0857633	0.0581122	-1.47582	0.139992	0.288842
orf19.1062	139.696	-0.0465211	0.182313	-0.255172	0.79859	0.883562
orf19.1063	187.108	-0.17978	0.147744	-1.21683	0.223669	0.397633
ACS2	8770.85	-0.81791	0.128904	-6.34512	2.22251452576529e-10	1.00584657394635e-08
SSA2	31228	-0.0879063	0.22114	-0.397515	0.690988	0.812937
GIG1	163.122	0.277971	0.144436	1.92453	0.0542878	0.145667
GPM2	601.727	-0.772279	0.353759	-2.18306	0.0290312	0.0898739
RPN4	3077.66	0.173077	0.156758	1.1041	0.269549	0.449123
orf19.1070	130.544	-0.0589883	0.134848	-0.437443	0.66179	0.796121
orf19.5203	584.409	0.130361	0.196023	0.665028	0.506033	0.671494
orf19.5201.1	2004.67	-0.119907	0.0964129	-1.24368	0.213618	0.387299
orf19.5201	612.513	-0.278966	0.0770367	-3.62121	0.000293233	0.00222951
SIT4	974.194	0.0554254	0.066448	0.834117	0.404215	0.585241
NOP4	2091.17	0.519212	0.304619	1.70446	0.088295	0.208755
APE2	16156.3	-0.852161	0.181521	-4.69456	2.67180065230014e-06	3.95526376938637e-05
ESS1	751.951	-0.391998	0.17583	-2.22941	0.0257864	0.08235
URA6	1474.26	0.163536	0.0947114	1.72668	0.0842256	0.202141
orf19.5194.1	382.877	0.349344	0.116967	2.98669	0.00282013	0.0139888
orf19.6838	472.741	0.780786	0.118816	6.5714	4.9843765251357e-11	2.63175080527165e-09
TUS1	967.224	0.262388	0.127696	2.05478	0.0399003	0.113905
orf19.6843	462.776	0.156765	0.150491	1.04169	0.297557	0.478504
ICL1	1771.15	1.46523	0.196454	7.45841	8.75727835768338e-14	9.24768594571365e-12
orf19.6845	402.537	-0.0147394	0.125112	-0.11781	0.906219	0.951259
PHO85	1076.93	0.17703	0.075832	2.3345	0.0195696	0.0658137
orf19.6847	360.776	0.519531	0.117262	4.4305	9.40145213036392e-06	0.000119135
VPS16	811.923	-0.084451	0.0627396	-1.34605	0.178285	0.341754
ELC1	168.663	-0.123578	0.15812	-0.781545	0.434482	0.611027
orf19.6850	297.59	0.102443	0.150401	0.68113	0.495789	0.664034
CHL4	149.403	0.0509754	0.105725	0.48215	0.6297	0.771098
orf19.6852	345.375	0.100785	0.179251	0.56226	0.573939	0.722067
orf19.6853	1243.98	-0.0320178	0.100314	-0.319175	0.749594	0.850948
ATP1	28668.2	-0.0413607	0.105579	-0.39175	0.695243	0.815953
orf19.6855	788.889	-0.168418	0.0918794	-1.83303	0.0667974	0.17084
orf19.783	1085.58	-0.0741115	0.150267	-0.4932	0.621871	0.764193
orf19.782	759.775	-0.121542	0.112928	-1.07628	0.281803	0.463045
DUR3	142.383	1.19965	0.24107	4.97636	6.47913910646271e-07	1.14883839678772e-05
DUR1,2	1112.17	0.00979532	0.208784	0.0469161	0.96258	0.982005
HAT1	551.348	-0.162515	0.0767816	-2.11659	0.0342944	0.101979
PIL1	16134	-0.495841	0.151163	-3.28018	0.00103741	0.006264
orf19.776	113.146	0.794951	0.232934	3.41277	0.000643068	0.00426796
orf19.775	628.362	0.411175	0.192978	2.13068	0.0331152	0.0991924
orf19.773	430.53	0.0301532	0.144531	0.208628	0.834739	0.905221
LYS21	1514.24	0.104054	0.111413	0.933951	0.350329	0.533058
SYG1	899	0.951162	0.357653	2.65945	0.00782674	0.0318792
ERG3	3536.87	-1.1197	0.537775	-2.08209	0.0373338	0.108508
orf19.764	688.286	-0.16765	0.110084	-1.52292	0.127778	0.270347
TCO89	643.017	0.084368	0.0845886	0.997392	0.318574	0.502078
SEC21	5383.87	-0.064818	0.130902	-0.495165	0.620483	0.763174
orf19.758	131.679	0.143043	0.122659	1.16618	0.24354	0.420837
orf19.757	980.634	0.169739	0.0615132	2.7594	0.00579081	0.0253388
MRPL37	272.402	-0.287139	0.0927917	-3.09445	0.00197181	0.0104928
YBN5	5014.58	0.0528692	0.168664	0.313458	0.753933	0.853834
MNN15	1027.3	-0.339032	0.146601	-2.31262	0.0207436	0.0687401
RPM2	2414.74	-0.267323	0.105058	-2.54452	0.0109428	0.0416334
orf19.50	292.542	-0.0937701	0.115839	-0.809488	0.418234	0.595937
orf19.51	4086.79	0.00145117	0.271128	0.00535236	0.995729	0.998114
orf19.52	793.624	-0.219856	0.0565567	-3.88736	0.000101341	0.000896787
ARG2	695.428	-0.0741956	0.112328	-0.660525	0.508917	0.672518
PSF2	148.922	-0.431264	0.236185	-1.82596	0.0678563	0.172712
RRP6	1754.96	-0.176197	0.147245	-1.19662	0.231454	0.405707
REI1	384.78	0.185491	0.213871	0.867306	0.385775	0.569341
GPT1	84.2263	0.564345	0.126523	4.46041	8.18038852449033e-06	0.000106211
TRY2	375.56	0.0259441	0.0715957	0.36237	0.717076	0.83075
ARO4	3389.49	-0.749492	0.270159	-2.77426	0.00553276	0.0244346
orf19.4059	289.122	0.404999	0.0844339	4.79664	1.61351306085026e-06	2.55090894317187e-05
BRG1	673.872	-1.30084	0.37829	-3.43875	0.000584417	0.00394481
orf19.449	517.236	-0.732033	0.209048	-3.50174	0.000462228	0.00325552
CUE5	1467.37	-0.220557	0.101557	-2.17175	0.0298748	0.0916494
orf19.446.2	338.639	-0.0797773	0.128779	-0.619489	0.535595	0.693676
orf19.446.1	336.391	0.101189	0.149681	0.676027	0.499024	0.6663
orf19.446	665.242	-0.450821	0.148006	-3.04597	0.00231929	0.0119557
orf19.445	853.241	-0.1687	0.0813814	-2.07296	0.0381762	0.110282
orf19.444	131.493	-0.294705	0.125791	-2.34281	0.0191393	0.0647791
orf19.443	321.519	-0.245405	0.151318	-1.62178	0.10485	0.235689
RPT1	1551.54	0.111705	0.0868034	1.28688	0.198137	0.367361
orf19.439	539.993	-0.0735662	0.108999	-0.674927	0.499722	0.666918
orf19.438	427.69	0.242302	0.0813911	2.97701	0.00291073	0.014289
GRS1	6432.18	0.336777	0.129196	2.60671	0.00914174	0.0358724
PRD1	5328.73	-0.437035	0.388989	-1.12352	0.261218	0.440649
orf19.433	460.316	-0.0544973	0.149115	-0.365473	0.714759	0.830125
orf19.432	299.138	0.175276	0.102849	1.7042	0.0883432	0.208755
YPT53	163.956	0.0175727	0.0939473	0.187049	0.851622	0.915798
orf19.429	851.987	-0.0929718	0.0964728	-0.96371	0.335191	0.519006
orf19.428	258.401	0.314705	0.100172	3.14165	0.00168001	0.00919748
orf19.427	973.795	0.448376	0.100961	4.44106	8.9516873634314e-06	0.000114659
CAWG_00862	825.477	-0.00254119	0.0515408	-0.0493044	0.960677	0.980725
orf19.425	212.766	-0.244105	0.112586	-2.16816	0.0301461	0.0921208
TRP99	900.98	-0.492504	0.0862159	-5.71245	1.11363224293442e-08	3.187940011099e-07
orf19.423	342.922	-0.381084	0.0794183	-4.79844	1.59905518629392e-06	2.54137466396947e-05
SPT20	641.02	0.0969074	0.0581724	1.66587	0.0957399	0.22048
orf19.419	1363.37	0.639194	0.14201	4.50107	6.7613261040981e-06	8.99995004108521e-05
KOG1	1811.16	0.234046	0.0952688	2.45669	0.0140225	0.0506728
MTM1	491.042	0.22063	0.0793211	2.78148	0.00541125	0.0240096
orf19.416	71.8391	1.21637	0.191792	6.34213	2.26603597581445e-10	1.0158682034972e-08
orf19.415	786.466	0.0688244	0.0905592	0.759994	0.447258	0.621454
RSM22	483.687	0.2631	0.171667	1.53262	0.12537	0.266677
orf19.413	272.908	0.533026	0.141243	3.77382	0.000160764	0.00133558
SSH1	2581.92	-0.210631	0.181098	-1.16308	0.244797	0.422395
orf19.411	1343.73	-0.605153	0.438066	-1.38142	0.16715	0.326793
RIB4	2146.89	0.0573368	0.253065	0.226569	0.820759	0.897021
orf19.2494	385.812	0.0658397	0.0793566	0.829669	0.406726	0.586753
STE3	262.969	0.364505	0.127447	2.86006	0.00423561	0.0195224
orf19.2489	14589.5	0.591601	0.278509	2.12417	0.0336558	0.10046
FAL1	407.323	-0.103355	0.179506	-0.575774	0.564768	0.715865
orf19.2487	225.806	0.358887	0.184953	1.94042	0.0523286	0.141047
orf19.2485	4455.13	-0.0405126	0.0512993	-0.789731	0.429685	0.606614
orf19.2484	1603.46	-0.0860699	0.208129	-0.41354	0.679211	0.805895
RIM1	952.435	-0.110857	0.0907845	-1.2211	0.222047	0.396025
AUT7	444.5	0.520641	0.185035	2.81375	0.00489679	0.0221404
UGA4	62.97	1.44752	0.204602	7.07482	1.49646529178621e-12	1.22606949423587e-10
orf19.2478.1	22131.3	-0.276491	0.175885	-1.572	0.11595	0.253214
orf19.2478	265.904	0.226286	0.127907	1.76914	0.0768704	0.188802
orf19.2476	1793.4	0.328469	0.0569787	5.76478	8.17653800163498e-09	2.47483494164136e-07
PGA26	18148	0.78215	0.193479	4.04255	5.28735993414435e-05	0.000527847
PRC3	1517.58	0.150009	0.106406	1.40978	0.158605	0.3143
orf19.2473	1117.11	0.101462	0.05595	1.81345	0.0697628	0.175682
orf19.2472.1	375.765	-0.592394	0.112346	-5.27292	1.34269276035134e-07	2.86119999873972e-06
GIM5	390.191	-0.241523	0.110032	-2.19502	0.0281624	0.0876985
RAD10	216.778	-0.349365	0.104487	-3.34362	0.000826921	0.00519092
orf19.2468	441.698	0.264683	0.470906	0.562071	0.574067	0.722067
POL32	420.07	-0.200902	0.0995389	-2.01832	0.0435576	0.121914
PRN4	717.718	0.201881	0.125321	1.61092	0.107198	0.23972
orf19.2460	51.124	1.8437	0.343775	5.3631	8.18035266246534e-08	1.81649700243156e-06
orf19.2459	802.398	0.117862	0.164041	0.718492	0.472454	0.643112
SIP5	665.664	-0.460418	0.134145	-3.43223	0.000598637	0.00401797
orf19.2457	361.544	0.118639	0.420997	0.281805	0.778093	0.870204
orf19.2455	784.431	-0.176079	0.193214	-0.911316	0.362129	0.544597
PHO87	2564.7	-0.134168	0.184592	-0.726835	0.467327	0.638878
orf19.2452	920.648	-0.790332	0.504043	-1.56798	0.116885	0.254671
PGA45	1903.72	-1.28519	0.787354	-1.63229	0.102619	0.23199
orf19.2447	430.97	0.239783	0.116515	2.05795	0.0395945	0.113397
orf19.2446	532.097	0.264052	0.086006	3.07015	0.00213948	0.0111601
CHS7	705.609	-0.338535	0.176877	-1.91395	0.0556261	0.148419
RGD1	1081.09	0.0443548	0.0999145	0.443928	0.657095	0.792151
orf19.2442	171.619	-0.187053	0.0979085	-1.91048	0.0560709	0.149439
RTT101	331.69	-0.159858	0.0992934	-1.60995	0.107408	0.239851
orf19.2439.1	968.408	-0.0106951	0.143269	-0.0746505	0.940493	0.968412
ACP1	989.697	-0.0384961	0.117103	-0.328737	0.742354	0.845964
orf19.2438	533.02	-0.198108	0.132472	-1.49547	0.134791	0.280933
ARC35	1281.24	-0.170984	0.150644	-1.13502	0.256368	0.435248
orf19.2436	850.922	0.0829093	0.0634994	1.30567	0.191665	0.358438
MSI3	13750.3	-0.192163	0.237573	-0.80886	0.418596	0.596095
NPL4	953.132	-0.118996	0.07711	-1.5432	0.122783	0.26306
HAC1	3270.85	-1.52873	0.208745	-7.32343	2.41714786846174e-13	2.34414013692453e-11
BUD16	167.343	-0.508632	0.143872	-3.53532	0.000407276	0.00297293
MDM34	1059.62	0.534508	0.157239	3.39933	0.000675518	0.0044346
CAWG_00782	543.151	0.156005	0.156631	0.996002	0.319249	0.502675
UME6	171.86	0.252174	0.290208	0.868942	0.384879	0.568957
orf19.177	488.512	-0.348107	0.0989006	-3.51977	0.000431925	0.0031085
orf19.6277	112.391	1.15975	0.358248	3.23728	0.00120675	0.00706216
orf19.6276	697.05	-0.223937	0.154266	-1.45163	0.146604	0.297464
orf19.6275	320.771	-0.019315	0.067403	-0.28656	0.774449	0.867354
orf19.6273	214.327	-0.105219	0.112106	-0.938561	0.347956	0.531497
orf19.6272	483.652	-0.265409	0.199344	-1.33141	0.183054	0.346838
orf19.6271	783.46	0.0242113	0.0631869	0.38317	0.701593	0.820165
orf19.6269	345.091	-0.0647469	0.0916826	-0.706207	0.480059	0.650112
orf19.6268	416.812	-0.133014	0.078964	-1.68449	0.0920877	0.214846
orf19.6267	7.08139	1.39443	0.332448	4.19442	2.73565537506901e-05	0.0003066
RPS14B	7540.37	0.0364729	0.206902	0.176281	0.860073	0.920718
orf19.6264.3	1101.03	-0.554857	0.246659	-2.24949	0.0244811	0.0787104
orf19.6264	269.433	-0.709664	0.103849	-6.8336	8.28095491289492e-12	5.25401316934672e-10
orf19.6263	461.498	0.11856	0.0814114	1.4563	0.145308	0.295942
BPH1	1175.41	0.203936	0.219544	0.928906	0.352938	0.535321
orf19.6260	1950.84	-0.195174	0.0587221	-3.32369	0.000888352	0.00551647
orf19.6259	339.58	-0.128264	0.111675	-1.14854	0.250744	0.428455
GLT1	7824.74	0.333577	0.151853	2.19672	0.0280407	0.0874959
orf19.6255	256.106	0.283647	0.0919412	3.0851	0.00203487	0.0107441
ANT1	316.721	0.463138	0.223503	2.07218	0.0382487	0.110424
RPS23A	14673.5	-0.17551	0.214647	-0.817668	0.413547	0.59192
orf19.6252	1063.42	0.00584891	0.0564368	0.103636	0.917458	0.957768
orf19.6250	1979.87	0.0469593	0.0765191	0.613693	0.539418	0.696932
orf19.6247	599.738	-0.133084	0.135436	-0.982633	0.325788	0.510434
orf19.6246	311.463	-0.200957	0.102708	-1.95658	0.0503964	0.137397
orf19.6245	1559.96	-0.285514	0.108714	-2.62627	0.00863252	0.034472
orf19.6244	1042.49	-0.0718687	0.118913	-0.604379	0.545592	0.702425
VPS34	596.193	0.237321	0.103678	2.28903	0.0220778	0.0723044
orf19.6240	800.542	-0.332442	0.121557	-2.73486	0.00624066	0.0267797
orf19.6239	250.709	0.0786227	0.0833263	0.943552	0.345399	0.529121
orf19.6238	276.223	0.226398	0.0827199	2.73692	0.00620173	0.0266703
RAC1	999.842	-0.317744	0.0944939	-3.36258	0.000772164	0.00490551
NOP6	218.59	0.62943	0.308109	2.04288	0.0410645	0.116491
orf19.6234	956.355	0.59769	0.371144	1.6104	0.107311	0.239797
orf19.6233	643.149	-0.261536	0.0746512	-3.50344	0.000459286	0.00324781
NPR1	1206.91	0.386618	0.146603	2.63718	0.00835985	0.0335807
MRPL19	339.648	-0.0861325	0.125503	-0.6863	0.492524	0.660591
orf19.6230	522.035	-0.0693476	0.110473	-0.627735	0.530177	0.690437
CAT1	6583.88	-0.304095	0.227538	-1.33646	0.1814	0.345357
orf19.6227	729.809	0.289957	0.142332	2.03718	0.0416315	0.117718
orf19.6225.1	336.827	-0.455029	0.181597	-2.50571	0.0122205	0.0454753
PCL7	1034.2	-0.0308537	0.145839	-0.211559	0.832451	0.904481
orf19.6224	401.706	0.235717	0.146544	1.60851	0.107724	0.240309
orf19.6220.4	11911	-0.179484	0.227509	-0.788911	0.430164	0.60711
MMD1	2376.75	-0.0505664	0.135272	-0.373814	0.708543	0.825244
orf19.6220	774.407	0.139923	0.0849676	1.64678	0.0996033	0.22701
PGA63	7427.82	-0.0673627	0.157997	-0.426354	0.66985	0.800177
ATC1	1260.43	0.194172	0.3015	0.644019	0.519563	0.679781
orf19.6209	400.013	-0.0777968	0.114981	-0.676606	0.498656	0.666183
MEF2	597.938	0.0142399	0.125849	0.113151	0.909911	0.95363
orf19.6205	141.446	-0.00903264	0.112846	-0.080044	0.936202	0.965668
PUT3	880.186	0.101316	0.0529348	1.91398	0.0556221	0.148419
orf19.6199	511.042	0.147135	0.0958078	1.53573	0.124605	0.26544
orf19.6198.1	430.176	0.204954	0.0855288	2.39632	0.0165606	0.0574841
DHH1	3711.74	-0.0613558	0.0810561	-0.756955	0.449077	0.623434
CAWG_00708	195.705	0.407223	0.158591	2.56775	0.0102359	0.0393219
orf19.6195	1468.28	-0.00787754	0.0918291	-0.0857848	0.931637	0.964438
orf19.6194	189.809	0.02748	0.128347	0.214107	0.830463	0.903471
TAF145	1448.83	-0.0513992	0.0612345	-0.839383	0.401254	0.581722
GAP4	4164.19	0.248263	0.0991263	2.50451	0.012262	0.0455441
orf19.4455	584.721	0.299322	0.0937641	3.19229	0.0014115	0.00802324
RIA1	1550.81	0.199573	0.143011	1.39551	0.162863	0.320843
orf19.4450.2	51.5065	0.0381409	0.157381	0.242348	0.80851	0.888345
ZCF23	672.353	-0.00272373	0.270421	-0.0100722	0.991964	0.99721
CCS1	821.149	-0.254344	0.0950416	-2.67613	0.00744775	0.0308082
SOG2	896.641	-0.221194	0.0704433	-3.14003	0.0016893	0.00920591
YMC1	644.918	-0.120782	0.155551	-0.776478	0.437467	0.61277
orf19.4446	525.414	0.134835	0.0799282	1.68696	0.0916113	0.213925
orf19.4445	1367.9	0.273379	0.188842	1.44766	0.147713	0.298949
PHO15	1435.9	-0.192459	0.419311	-0.458989	0.646242	0.784557
YPD1	1197.37	-0.541706	0.0884779	-6.12251	9.21150422992004e-10	3.53008613714355e-08
ALG9	830.811	0.0189463	0.107334	0.176517	0.859888	0.920718
orf19.4441	459.695	0.152305	0.0875649	1.73933	0.0819759	0.197942
SEC34	1258.37	-0.129581	0.0933588	-1.38799	0.165141	0.324142
orf19.4437	2487.26	-0.0897992	0.101178	-0.887536	0.37479	0.558659
GPX3	170.43	-0.7567	0.180782	-4.18571	2.84272114431855e-05	0.000315622
orf19.4435	1403.63	-0.11206	0.117158	-0.956486	0.338827	0.522592
CPH1	384.562	0.445054	0.099205	4.4862	7.25047284125913e-06	9.59728327065832e-05
KSP1	2541.21	0.0442341	0.0779781	0.567263	0.570536	0.719529
orf19.4430	1154.07	-0.0977245	0.0681388	-1.4342	0.151516	0.304441
orf19.4428	484.992	0.113455	0.0896927	1.26493	0.205896	0.377913
SKP1	1795.69	-0.0100707	0.114558	-0.0879095	0.929949	0.964202
PEX3	894.351	-0.104733	0.0937621	-1.11701	0.263989	0.443278
PHO100	152.172	0.0597491	0.736259	0.0811523	0.935321	0.965561
orf19.4423	1135.4	0.0843011	0.103248	0.816487	0.414222	0.592351
GPI8	638.233	0.077873	0.120597	0.645728	0.518455	0.679049
orf19.2798	186.999	-0.289234	0.15072	-1.91901	0.0549828	0.147116
orf19.2796	529.013	-0.072612	0.163582	-0.443886	0.657125	0.792151
LHP1	1201.03	-0.13437	0.268189	-0.501027	0.616352	0.759768
orf19.2794	386.705	-0.182072	0.117678	-1.5472	0.121814	0.261455
BBC1	1804.31	0.273001	0.0810776	3.36715	0.000759483	0.00483789
SWD2	389.917	-0.240033	0.0550598	-4.35949	1.30367067070698e-05	0.000159256
orf19.2789	244.229	0.000538628	0.114736	0.0046945	0.996254	0.998114
orf19.2788	204.176	-0.0922159	0.113388	-0.81328	0.416058	0.593772
PRY1	109.326	-0.0953701	0.265669	-0.358981	0.719609	0.832154
orf19.2786	638.059	-0.132735	0.157093	-0.844942	0.398143	0.579117
ATP7	2905.84	-0.192776	0.155691	-1.2382	0.215643	0.389493
orf19.2784	59.9297	-0.451034	0.167689	-2.68971	0.00715139	0.029915
orf19.2782	909.153	0.131558	0.0805765	1.63271	0.10253	0.231899
orf19.2781	718.997	0.373825	0.1313	2.84711	0.00441178	0.0202363
orf19.2778	593.944	0.392029	0.269261	1.45594	0.145408	0.295942
ZCF4	20.1334	1.7894	0.223564	8.00397	1.20471848100156e-15	1.72754805398018e-13
HAP2	510.376	0.154294	0.0830544	1.85774	0.0632057	0.16377
orf19.1229	1151.06	-0.10794	0.141613	-0.762216	0.445931	0.620699
VRG4	2197.1	-0.701368	0.168918	-4.15212	3.2940561462694e-05	0.0003582
ADE4	2666.11	-0.149727	0.168972	-0.886105	0.375561	0.559106
orf19.4713	1031.57	0.172458	0.0912207	1.89055	0.0586838	0.154753
orf19.5049	426.083	0.47657	0.258688	1.84226	0.0654372	0.168358
MTO1	363.7	-0.0143013	0.179928	-0.0794833	0.936648	0.965709
orf19.5051	355.973	0.450253	0.0853596	5.27478	1.32918548491935e-07	2.8451754163679e-06
CAWG_00638	328.261	-0.134189	0.0913203	-1.46943	0.141715	0.291025
orf19.5053	196.186	0.127651	0.13822	0.923533	0.355729	0.538181
orf19.5054	938.333	-0.0499196	0.178814	-0.279171	0.780114	0.871769
orf19.5056	128.802	0.0668866	0.114687	0.583209	0.559752	0.712167
SMI1	2310.8	0.151936	0.0730315	2.08042	0.0374873	0.108887
GCS1	2211.25	-0.349784	0.317004	-1.1034	0.269852	0.44947
ADE5,7	5554.16	0.308724	0.170667	1.80893	0.0704618	0.177032
MRPL3	1080.75	-0.0159519	0.165571	-0.0963449	0.923247	0.961296
ERD1	201.62	-0.0722261	0.214395	-0.336884	0.736204	0.842856
orf19.5066	265.415	0.168465	0.294624	0.571797	0.567459	0.717363
orf19.5067	168.856	0.0315282	0.237808	0.132579	0.894527	0.9442
IRE1	1411.65	0.00177538	0.0727414	0.0244068	0.980528	0.992644
NRP1	1367.52	-0.0812003	0.0779829	-1.04126	0.297756	0.478504
DPM1	1538.05	-0.386074	0.245118	-1.57505	0.115244	0.252368
UBA2	882.596	-0.00585649	0.0684029	-0.0856176	0.93177	0.964438
PFY1	2451.13	-0.253138	0.160133	-1.5808	0.113925	0.250347
orf19.5077	1145.73	-0.0794662	0.080526	-0.986839	0.323721	0.508175
OFR1	1474.72	0.00482868	0.419049	0.011523	0.990806	0.996746
CDR4	2956.56	0.359403	0.630467	0.570058	0.568638	0.718471
orf19.5079.1	1047.21	0.235962	0.0762877	3.09306	0.00198104	0.0105301
FUN12	7227.66	0.0132201	0.149294	0.0885511	0.929439	0.964133
DRG1	1970.51	-0.0936555	0.117421	-0.797602	0.425101	0.60229
CAWG_00612	4276.03	0.124496	0.161184	0.772384	0.439887	0.614445
BUD6	656.263	0.117304	0.106802	1.09833	0.272059	0.451721
orf19.5093	852.718	-0.0232645	0.0538395	-0.432108	0.665663	0.797386
BUL1	369.326	0.508601	0.34116	1.4908	0.136015	0.282986
orf19.5095	3014.37	-0.0319607	0.0742647	-0.430362	0.666933	0.797901
CAT8	312.582	1.03044	0.298446	3.45269	0.000555034	0.00377869
NTG1	172.992	0.739169	0.123479	5.9862	2.14803276843535e-09	7.50135007987591e-08
MLT1	7577.37	0.103268	0.1272	0.811852	0.416876	0.59418
CCR4	2080.32	0.117954	0.0331823	3.55473	0.00037837	0.00278762
PLB5	535.399	0.64208	0.20154	3.18587	0.00144321	0.00813999
orf19.5103	908.959	-0.045081	0.315365	-0.142949	0.886331	0.939096
LTP1	638.351	0.0714052	0.0900888	0.792609	0.428006	0.605143
MED15	1843.81	0.0455216	0.0570714	0.797625	0.425088	0.60229
DIP2	1927.18	0.649484	0.292173	2.22294	0.0262199	0.0832867
NOT5	1435.57	0.0442402	0.0469606	0.94207	0.346157	0.530112
OPY2	875.018	-0.0929556	0.207213	-0.448599	0.653721	0.789249
TKL1	18631.8	0.295685	0.0770078	3.83967	0.000123199	0.00106444
ADH2	2665.99	-0.365976	0.496832	-0.736619	0.461354	0.633812
orf19.5114	150.318	0.043427	0.14086	0.3083	0.757854	0.856169
OLE1	22049.3	-0.724485	0.234411	-3.09066	0.0019971	0.0105918
SDS24	2224.74	-0.252802	0.144383	-1.75092	0.0799599	0.194142
orf19.384	511.362	0.233238	0.0910642	2.56125	0.0104296	0.0399821
GCV2	9131.85	0.794413	0.741895	1.07079	0.284264	0.465962
SAM4	2079.29	-0.447443	0.189351	-2.36304	0.0181258	0.0619223
GCR3	2611.92	0.0675825	0.0870717	0.776171	0.437648	0.61277
CAF16	554.733	-0.065831	0.196765	-0.334566	0.737952	0.843158
orf19.389	77.1383	-0.402034	0.226678	-1.77359	0.0761306	0.187739
CDC42	1365.85	-0.0648679	0.103903	-0.624315	0.532421	0.69099
UPC2	1242.43	-0.491762	0.438407	-1.1217	0.26199	0.441324
orf19.392	403.102	-0.2518	0.135672	-1.85595	0.0634605	0.164197
APS3	159.613	-0.041558	0.163186	-0.254666	0.798981	0.883789
orf19.394	599.589	-0.000587772	0.128722	-0.0045662	0.996357	0.998114
ENO1	154282	-0.912127	0.349426	-2.61036	0.00904465	0.0355796
EAF6	142.194	-0.40974	0.0852713	-4.80513	1.54649855955012e-06	2.46609434730945e-05
orf19.397	611.71	-0.284705	0.104022	-2.73696	0.00620092	0.0266703
orf19.398	127.354	0.634637	0.22136	2.86699	0.00414393	0.0191556
orf19.399	1776.36	-0.0620177	0.0666748	-0.930153	0.352292	0.534853
GCF1	1757.46	-0.194405	0.0653258	-2.97593	0.00292101	0.0143099
TCP1	3649.56	0.0621701	0.137591	0.451846	0.65138	0.787623
PCL2	655.094	-0.484289	0.128831	-3.75909	0.000170533	0.0014069
VCX1	1332.4	0.0973271	0.0931518	1.04482	0.296105	0.477838
ERG1	5118.91	-0.479995	0.638011	-0.752331	0.451852	0.624895
GCD6	1419.76	0.0960416	0.0610281	1.57373	0.11555	0.252458
orf19.409	8304.4	-0.199675	0.193503	-1.0319	0.302121	0.48341
CTR2	210.301	-0.383784	0.160532	-2.3907	0.0168162	0.0582862
orf19.4721	411.335	-0.168775	0.116999	-1.44254	0.149151	0.301575
RTG1	549.941	-0.0344745	0.102805	-0.335339	0.73737	0.843049
FAD1	385.755	-0.0831108	0.107036	-0.776477	0.437467	0.61277
C1_08660C_B	137.191	-0.471685	0.113161	-4.16826	3.0692824613124e-05	0.000336841
SWI6	1024.07	0.144758	0.0851765	1.69951	0.0892238	0.210418
orf19.4726	315.859	-0.0971906	0.0830952	-1.16963	0.24215	0.419045
orf19.4727	584.414	-0.243968	0.104243	-2.34038	0.0192639	0.0649695
orf19.4728	1970.05	-0.0517899	0.0905263	-0.572098	0.567256	0.717296
orf19.4730	232.809	0.29579	0.173072	1.70905	0.0874408	0.20759
orf19.4731	448.067	0.240026	0.0989757	2.4251	0.0153041	0.0542726
SEC24	7339.01	-0.108143	0.190193	-0.568596	0.56963	0.71915
YMC2	369.236	0.297056	0.277558	1.07025	0.284507	0.466199
orf19.4734	301.045	-0.151996	0.125627	-1.2099	0.226317	0.400394
orf19.4735	289.873	0.370775	0.155436	2.38538	0.0170615	0.058999
orf19.4736	1394.95	0.178289	0.209837	0.849655	0.395517	0.576709
TPO3	536.367	-0.256368	0.240008	-1.06816	0.285446	0.467094
orf19.4738	320.801	-0.0400368	0.119507	-0.335016	0.737613	0.843049
MSS116	1981.37	-0.084398	0.236621	-0.35668	0.721331	0.832791
orf19.4740	147.339	0.0569106	0.102554	0.554932	0.578941	0.726846
AFG1	262.594	0.747404	0.159743	4.6788	2.88561379894616e-06	4.21184390236338e-05
orf19.4744	545.344	0.230954	0.0817388	2.82552	0.00472045	0.0214862
JIP5	725.812	0.197035	0.206397	0.95464	0.33976	0.523012
HEM14	565.75	-0.225782	0.208072	-1.08511	0.277871	0.458965
orf19.4748	64.3818	-0.0494727	0.180335	-0.274337	0.783825	0.873709
orf19.4749	840.176	-0.318455	0.125215	-2.54328	0.0109818	0.041715
orf19.4750	187.536	-0.301622	0.101195	-2.98061	0.00287676	0.0141809
orf19.4751	748.969	-0.130656	0.123226	-1.06029	0.289012	0.470337
MSN4	1313.4	0.353509	0.357051	0.990079	0.322136	0.506046
PFK26	1077.86	0.0494967	0.0656374	0.754094	0.450793	0.624696
ZWF1	3846.76	-0.698663	0.126661	-5.51601	3.46784248621504e-08	8.6732565760494e-07
KEX2	1696.75	-0.0162129	0.116682	-0.13895	0.88949	0.940681
orf19.4756	234.666	0.356089	0.18539	1.92076	0.0547617	0.146817
NAR1	493.628	0.15567	0.11842	1.31456	0.188658	0.35477
orf19.4758	1258.78	-0.117662	0.100447	-1.17138	0.241445	0.417977
COX5	3674.6	-0.378333	0.103107	-3.66933	0.000243188	0.00191329
orf19.4760	410.092	-0.178262	0.204837	-0.870264	0.384156	0.568341
HST1	309.981	0.394268	0.0900556	4.37805	1.1974448026257e-05	0.000148184
orf19.4764	1052.81	-0.0868032	0.0994442	-0.872883	0.382727	0.566932
PGA6	4509.17	0.100258	0.412924	0.2428	0.80816	0.888345
ARG81	684.414	0.295901	0.0886577	3.33756	0.000845163	0.00529145
IPT1	746.32	-0.621812	0.170364	-3.64989	0.000262349	0.00203706
orf19.4771	1197.82	-0.532011	0.295603	-1.79975	0.0719	0.180271
SSU81	779.922	-0.127996	0.073353	-1.74494	0.0809957	0.196073
AOX2	945.88	0.375068	0.260242	1.44123	0.149521	0.301708
CTA8	752.546	-0.124034	0.132459	-0.936393	0.349071	0.532781
LYS143	235.731	0.741872	0.126296	5.87407	4.25211635853678e-09	1.35611120374274e-07
DAK2	2732.54	0.168368	0.582072	0.289257	0.772385	0.866376
GRP1	339.698	0.290116	0.146421	1.98138	0.0475486	0.131062
PTC1	533.079	0.149237	0.107556	1.38753	0.165281	0.324149
orf19.4787	483.32	0.00276039	0.167439	0.0164859	0.986847	0.995302
ARG5,6	1965.7	2.20822	0.204958	10.774	4.56801480745429e-27	1.9603563341103e-24
orf19.4792	694.079	-0.111912	0.161327	-0.6937	0.48787	0.656016
orf19.4793	158.797	0.10143	0.262159	0.3869	0.69883	0.818213
orf19.4795	639.998	1.20236	0.20024	6.00457	1.91837585935092e-09	6.85422713055308e-08
orf19.4796	1043.44	-0.198677	0.173943	-1.1422	0.253372	0.431777
orf19.4798	1754.09	0.0950182	0.093003	1.02167	0.306938	0.488349
CEF1	619.235	0.0352811	0.100623	0.350626	0.725869	0.836404
RIM20	689.235	0.260732	0.132223	1.97191	0.04862	0.133346
orf19.4801	198.773	0.432601	0.14477	2.98819	0.00280638	0.0139351
FTH1	264.533	1.55655	0.149411	10.4179	2.05520854586701e-25	6.51090067330668e-23
orf19.4805	1340.51	0.321497	0.175941	1.8273	0.067655	0.17242
orf19.4807	422.956	0.316496	0.120851	2.6189	0.00882135	0.0350494
NUP188	3181.07	0.216118	0.107348	2.01325	0.0440883	0.123095
ERG12	1449.24	0.153391	0.121828	1.25907	0.208004	0.38046
orf19.4811	603.677	0.185338	0.106487	1.74048	0.0817749	0.197758
PPT2	166.789	0.294224	0.112522	2.61482	0.00892746	0.0353383
GUA1	5695.83	0.122921	0.296536	0.414522	0.678492	0.805243
YTM1	1207.61	0.105423	0.29441	0.358082	0.720282	0.832154
orf19.4816	409.182	0.152942	0.083551	1.83052	0.0671723	0.171707
RAM2	370.094	-0.101724	0.115844	-0.878115	0.379881	0.563947
orf19.4818	554.414	-0.0204428	0.084826	-0.240997	0.809557	0.889072
orf19.4820	694.405	0.130826	0.108998	1.20026	0.230038	0.405128
LIP1	34.6101	1.02264	0.207195	4.93566	7.98795216259079e-07	1.3796853632068e-05
orf19.4825	505.901	-0.188041	0.0920567	-2.04267	0.0410856	0.116491
IDH1	8295.99	-0.0647574	0.100413	-0.644911	0.518985	0.679399
ADE12	6501.58	-0.213848	0.242735	-0.880993	0.378322	0.562463
orf19.4828	651.535	0.0373672	0.205323	0.181992	0.855589	0.917382
DOA1	1610.01	-0.209402	0.151822	-1.37926	0.167814	0.327631
orf19.4830	368.277	-0.111254	0.149295	-0.745199	0.456151	0.629211
MTS1	6246.3	-0.41588	0.240687	-1.72789	0.0840078	0.201925
MLS1	2606.47	0.781187	0.434099	1.79956	0.0719303	0.180271
CaO19.4835	1099.32	0.211909	0.260808	0.81251	0.416499	0.593999
URA1	4586.5	-0.207726	0.358904	-0.578779	0.562738	0.714772
DAM1	234.716	0.0356268	0.0984867	0.361742	0.717545	0.830993
orf19.4839	687.272	-0.143193	0.0892138	-1.60506	0.108482	0.241567
SHY1	550.042	-0.0926876	0.130403	-0.710777	0.477222	0.647377
orf19.4843	934.804	0.411109	0.103755	3.96232	7.42264549530426e-05	0.000691616
orf19.4844	520.597	-0.0464081	0.0962701	-0.482061	0.629763	0.771098
TVP18	553.115	-0.545709	0.149051	-3.66122	0.000251019	0.00195922
orf19.4846	321.227	0.10639	0.142986	0.744057	0.456842	0.62998
SKI3	1990.89	0.0664136	0.0551321	1.20463	0.228348	0.403236
orf19.4849	635.122	-0.138801	0.0879823	-1.57761	0.114656	0.251429
orf19.4850	1392.96	0.20578	0.122976	1.67334	0.0942605	0.2185
TFA1	619.976	-0.0582283	0.0748011	-0.778442	0.436308	0.612219
HCM1	427.969	0.497492	0.15504	3.2088	0.00133288	0.00764957
BUD31	161.437	0.287412	0.193591	1.48464	0.137639	0.285617
VPS41	635.501	0.27152	0.10664	2.54613	0.0108926	0.0415088
PET100	341.755	-0.393656	0.12993	-3.02975	0.00244756	0.0125332
orf19.4864	899.885	-0.117051	0.121563	-0.96289	0.335602	0.519304
SAC1	1245.08	-0.11908	0.133106	-0.894626	0.370987	0.554401
CPP1	590.573	0.0622846	0.0939308	0.663091	0.507272	0.671494
SWE1	1516.7	-0.125753	0.112376	-1.11904	0.263122	0.442917
SFU1	882.569	0.326005	0.170599	1.91094	0.0560123	0.149366
DBP3	1899.23	0.272605	0.285253	0.955659	0.339245	0.522933
ERO1	2354.18	-0.797946	0.168839	-4.72607	2.28910258665593e-06	3.48647932429135e-05
orf19.4873	136.358	0.443553	0.145981	3.03843	0.00237817	0.012191
orf19.4875	71.4252	-0.0201788	0.112794	-0.1789	0.858016	0.919345
orf19.4878	1055.07	0.167527	0.087826	1.90748	0.0564581	0.15022
NTF2	2324.94	0.159722	0.125574	1.27194	0.203395	0.374916
orf19.4882	697.602	0.118903	0.0765229	1.55383	0.120226	0.258981
orf19.4883	1136.25	0.188185	0.208423	0.902898	0.36658	0.549289
WOR1	799.092	1.58171	0.230363	6.86615	6.59559517411057e-12	4.47746689533906e-10
MIR1	7748.87	-0.0880294	0.277517	-0.317204	0.751089	0.852035
orf19.4886	97.8759	0.52095	0.406957	1.28011	0.200506	0.370741
ECM21	991.751	-0.28475	0.142732	-1.99499	0.0460441	0.127794
orf19.4888	669.372	-0.0228944	0.0885432	-0.258568	0.795969	0.882511
orf19.4889	841.735	0.166202	0.173983	0.955274	0.339439	0.522933
CLA4	1617.5	-0.115028	0.118545	-0.970334	0.33188	0.516095
TPK1	948.339	-0.257962	0.142111	-1.81521	0.0694911	0.175285
orf19.4893	1281.99	0.12303	0.119947	1.02571	0.30503	0.486901
orf19.4894	154.401	0.946417	0.205197	4.61224	3.9835002852259e-06	5.63380754624805e-05
orf19.4895	135.96	0.0106131	0.221193	0.0479809	0.961731	0.98135
RPA34	507.805	0.185087	0.265718	0.696552	0.486083	0.654715
SFH5	640.966	-0.0572721	0.0887192	-0.645543	0.518575	0.679049
orf19.4898	1337.23	-0.689657	0.241767	-2.85257	0.00433673	0.0199305
orf19.4901	133.146	0.0615815	0.230955	0.266638	0.789748	0.878072
orf19.4903	348.658	-0.00542254	0.190913	-0.0284032	0.977341	0.990261
orf19.4904	239.791	-0.147525	0.102981	-1.43255	0.151986	0.304871
orf19.4905	349.491	0.601064	0.0934646	6.43092	1.26830398567817e-10	6.09598222799198e-09
orf19.4906	1221.69	0.119117	0.16147	0.737706	0.460693	0.633453
orf19.4907	787.347	0.0985309	0.194629	0.50625	0.612681	0.756814
CBK1	1398.13	-0.0908849	0.0820139	-1.10816	0.267791	0.446819
RPL42	15167.2	-0.304714	0.240405	-1.2675	0.204975	0.376806
FGR41	1250.15	-0.882011	0.310768	-2.83816	0.00453743	0.0207525
orf19.4911	173.543	-0.134608	0.0913842	-1.473	0.140752	0.289825
orf19.4912	467.35	-0.0176728	0.0886344	-0.19939	0.841958	0.909521
orf19.985	937.403	0.102763	0.0647887	1.58613	0.11271	0.248956
GLY1	2195.33	-1.00378	0.283281	-3.54342	0.000394977	0.00289204
orf19.988	575.842	0.1952	0.118841	1.64253	0.10048	0.22846
orf19.989	1237.99	-0.122729	0.125177	-0.980447	0.326866	0.511447
DJP1	561.389	0.178082	0.101174	1.76016	0.0783813	0.1915
LKH1	2371.38	-0.114129	0.118756	-0.961037	0.336533	0.519907
orf19.993	277.679	-0.783129	0.224289	-3.4916	0.00048014	0.00335041
SNL1	602.17	-0.355705	0.10552	-3.37096	0.000749069	0.00479081
orf19.998	335.93	0.117254	0.0936026	1.25268	0.210323	0.383521
FCY23	584.811	0.325899	0.134025	2.43163	0.0150309	0.0535033
orf19.1833	4666.44	0.146837	0.264708	0.554714	0.57909	0.726846
orf19.1834	400.621	-0.105323	0.135432	-0.777684	0.436756	0.612412
PEA2	526.196	-0.192282	0.0849498	-2.26348	0.0236062	0.076573
APN2	216.161	0.0682193	0.102735	0.664033	0.506669	0.671494
TBP1	1362.41	0.367925	0.0952496	3.86275	0.000112119	0.000984824
RPA190	9495.3	0.153997	0.236749	0.650467	0.51539	0.677328
orf19.1840	5067.04	0.475163	0.199691	2.37949	0.0173367	0.059526
orf19.2352	444.259	0.188122	0.135145	1.392	0.163921	0.322281
NIT3	395.193	0.345451	0.161932	2.13331	0.0328993	0.0986358
orf19.2350	251.874	0.375018	0.139272	2.69271	0.00708729	0.0297253
MNN2	1161.26	-0.356581	0.0942648	-3.78276	0.0001551	0.00129078
orf19.2346	663.76	0.574671	0.103214	5.56773	2.58076629121266e-08	6.66510946513182e-07
ASR1	304.378	-0.0496677	0.180376	-0.275357	0.783042	0.873478
orf19.2343.1	343.892	0.148827	0.122842	1.21153	0.225692	0.399735
VPS23	253.063	0.150896	0.102331	1.47459	0.140323	0.289166
SFT2	233.085	0.172446	0.0738787	2.33418	0.0195863	0.0658232
HNT1	1246.04	-0.501062	0.211827	-2.36543	0.0180091	0.0615679
CDC48	15909	-0.0879066	0.0939749	-0.935427	0.349568	0.532781
orf19.2335	2066.23	-0.32598	0.311988	-1.04485	0.296092	0.477838
BIG1	382.669	-0.357369	0.136752	-2.61326	0.00896819	0.0354447
orf19.2333	1481.71	-0.0908241	0.149657	-0.60688	0.543931	0.701024
ADA2	487.511	-0.0946098	0.131608	-0.718874	0.472219	0.643112
RPS17B	14082.8	-0.223507	0.237752	-0.940084	0.347174	0.530986
orf19.2330	1055.29	0.206582	0.25787	0.801108	0.423069	0.600844
orf19.2328	753.821	-0.20346	0.094663	-2.14931	0.03161	0.0957365
orf19.2326	485.594	-0.254793	0.0721775	-3.53009	0.000415424	0.00302775
orf19.2325	273.964	-0.0316792	0.0759007	-0.417377	0.676402	0.80437
UBA4	611.707	-0.249915	0.259309	-0.963775	0.335159	0.519006
ERP5	1755.66	-0.255658	0.116943	-2.18617	0.0288029	0.0893416
CAWG_00339	478.844	0.172176	0.203735	0.845097	0.398057	0.579117
orf19.2318.1	430.603	-0.286118	0.0947398	-3.02004	0.0025274	0.0128379
orf19.2319	1605.83	0.319644	0.237335	1.34681	0.178042	0.341592
RTG3	584.068	0.0999288	0.0739897	1.35058	0.176831	0.339791
IPF13782.2	337.989	-0.100566	0.262925	-0.382489	0.702099	0.820527
orf19.2313	317.984	0.179575	0.0851172	2.10974	0.0348803	0.103401
RPL29	6041.54	-0.416635	0.196426	-2.12107	0.0339157	0.101045
PET127	994.552	-0.121018	0.163171	-0.741666	0.45829	0.631427
orf19.2308	2150.96	-0.122216	0.265173	-0.460893	0.644875	0.783947
orf19.2307	572.231	-0.0816743	0.121025	-0.674855	0.499768	0.666918
orf19.2306	307.189	-0.537522	0.115639	-4.64829	3.34693898465683e-06	4.79055845032809e-05
orf19.2305	324.749	-0.422548	0.095201	-4.43848	9.05956803526419e-06	0.000115729
orf19.2304	1384.26	0.00950166	0.0989058	0.0960678	0.923467	0.961296
FGR16	117.833	-0.134023	0.0855278	-1.56702	0.117111	0.254813
orf19.2302	787.507	0.278775	0.128849	2.16357	0.0304974	0.0930191
orf19.2301	332.755	-0.277102	0.0688536	-4.02451	5.70952508291906e-05	0.000561732
orf19.2299	204.569	-0.36566	0.115764	-3.15868	0.00158487	0.00875732
WBP1	3033.67	-0.404604	0.14705	-2.75147	0.00593281	0.0257233
ARL3	230.375	-0.0738576	0.0915871	-0.806419	0.420001	0.597559
orf19.2296	5335.4	-0.0577831	0.27418	-0.210749	0.833083	0.904664
HAP43	678.212	0.873856	0.122847	7.11337	1.13242469858331e-12	9.60943244226408e-11
TIM50	3012.64	-0.273643	0.145697	-1.87817	0.0603576	0.158376
FGR39	118.238	-0.52739	0.107496	-4.90613	9.2892746312843e-07	1.570912208109e-05
CHO1	1241.06	-0.628743	0.140123	-4.48709	7.22041452440823e-06	9.58419268714746e-05
orf19.676	377.345	-0.135769	0.150126	-0.904366	0.365802	0.548876
orf19.674	447.492	0.0649067	0.110606	0.586828	0.55732	0.710117
orf19.672	380.784	0.156583	0.0790156	1.98168	0.0475154	0.131047
PSP1	1415.69	-0.292767	0.0676743	-4.32611	1.51762332715607e-05	0.000182576
SMT3	1761.62	-0.239898	0.184286	-1.30177	0.192994	0.360449
TOS4	908.256	0.215527	0.209755	1.02752	0.304175	0.485699
RPL37B	7600.24	-0.128142	0.230949	-0.554849	0.578998	0.726846
orf19.666	316.679	-0.215801	0.101312	-2.13006	0.0331669	0.0992502
NEP1	559.149	0.35309	0.192396	1.83522	0.066473	0.170465
GIN4	4095.06	-0.0679564	0.10393	-0.653868	0.513197	0.676293
orf19.8278	61.5383	-0.230394	0.168901	-1.36408	0.172542	0.333164
KRR1	753.966	0.0949527	0.21903	0.433514	0.664641	0.796765
orf19.660	288.299	0.211658	0.12029	1.75956	0.0784827	0.191551
GIN1	964.753	0.237558	0.152196	1.56087	0.118554	0.256894
SAM2	7989.55	-0.122662	0.302803	-0.40509	0.685411	0.810823
DPP1	234.945	0.570483	0.16914	3.37285	0.000743934	0.00476818
PHO84	13391.1	0.588907	0.364615	1.61515	0.106279	0.238398
BTA1	129.903	1.69861	0.268772	6.31988	2.61761920518127e-10	1.15175245027976e-08
ARO7	709.704	0.112549	0.103208	1.09051	0.275491	0.455984
orf19.1169	250.083	0.0604316	0.10427	0.579566	0.562207	0.714334
ZCF3	761.866	-0.695566	0.102869	-6.76167	1.36409071836596e-11	8.31046037650643e-10
orf19.1167	49.8337	0.192018	0.207822	0.923956	0.355509	0.538019
CTA3	3694.61	0.106057	0.0757856	1.39944	0.161682	0.319067
GAR1	879.525	0.330112	0.220497	1.49713	0.134361	0.280405
orf19.1163	299.325	-0.147304	0.0800416	-1.84034	0.0657188	0.1689
orf19.1162.1	76.4161	0.101791	0.172032	0.591696	0.554054	0.707859
PLD1	3904.09	0.111741	0.11083	1.00822	0.31335	0.496181
orf19.1160	359.825	-0.1025	0.0919402	-1.11485	0.264914	0.443577
orf19.1159	622.105	0.0290847	0.360748	0.0806232	0.935742	0.965561
orf19.1158	168.555	-0.208518	0.160198	-1.30163	0.193044	0.360449
FUS1	100.976	0.388648	0.19879	1.95507	0.0505751	0.137569
DPP2	300.545	0.140734	0.116935	1.20352	0.228773	0.403694
EGD1	8140.4	-0.141568	0.139627	-1.0139	0.31063	0.49286
GAD1	2822.37	-1.11499	0.305989	-3.64389	0.000268543	0.00206492
orf19.1152	8069.64	-0.087369	0.341251	-0.256025	0.797931	0.883313
orf19.1150.1	259.821	0.0956657	0.263436	0.363146	0.716496	0.830701
orf19.1150	493.944	0.11533	0.147428	0.782283	0.434048	0.610959
orf19.1144	2838.86	-0.137434	0.151942	-0.904516	0.365722	0.548876
AVT4	435.781	0.123891	0.0936438	1.323	0.185836	0.350711
orf19.1140	604.538	0.167817	0.115671	1.45082	0.14683	0.297543
orf19.1139	2398.22	-0.547774	0.106451	-5.14578	2.66409647265466e-07	5.16725977063468e-06
orf19.1137	211.061	-0.103557	0.109533	-0.945438	0.344436	0.528157
orf19.1136	67.8447	-0.422057	0.182937	-2.30712	0.0210481	0.0697009
CAS1	329.472	0.114785	0.139756	0.821321	0.411464	0.590302
orf19.5282	889.827	-0.496176	0.156002	-3.18056	0.00146988	0.00825518
orf19.5281	10272.8	-0.393041	0.143905	-2.73125	0.00630942	0.0270112
MUP1	4796.51	0.579134	0.275934	2.09881	0.0358333	0.105567
orf19.5279	605.743	-0.25373	0.127233	-1.99421	0.046129	0.127816
orf19.5278	426.503	0.314275	0.109908	2.85942	0.0042441	0.0195426
orf19.5277	312.435	-0.211436	0.0790201	-2.67573	0.00745673	0.0308082
orf19.5276	211.141	-0.483646	0.188066	-2.57168	0.0101206	0.0389417
orf19.5275	406.924	0.0584782	0.0902091	0.648252	0.516822	0.677874
orf19.5274	1401.86	0.505149	0.0738705	6.8383	8.01361345606288e-12	5.25401316934672e-10
orf19.5271	215.876	0.234446	0.270311	0.867318	0.385768	0.569341
orf19.5269	390.025	0.254126	0.135778	1.87163	0.0612584	0.160033
MED10	137.43	-0.376442	0.151761	-2.48049	0.0131201	0.04807
KIP4	622.485	0.66838	0.174046	3.84025	0.000122907	0.00106385
SER33	5186.69	0.17446	0.205278	0.849876	0.395394	0.576709
RPN2	5370.77	0.0826435	0.0766633	1.07801	0.281031	0.462096
orf19.5259	117.199	-0.0565886	0.166956	-0.338942	0.734653	0.841775
orf19.5258	302.593	-0.29997	0.166807	-1.79831	0.0721287	0.180398
LCB4	461.763	-0.395473	0.100601	-3.93112	8.45506447275342e-05	0.000763849
PXA2	1125.56	0.444639	0.125048	3.55575	0.000376899	0.0027811
orf19.5254	222.689	-0.460104	0.120258	-3.82598	0.000130255	0.00111526
orf19.5253	336.631	0.149843	0.0767756	1.9517	0.0509741	0.138338
ZCF30	538.267	0.3353	0.142378	2.35499	0.018523	0.0630526
orf19.5250	235.217	0.509762	0.114051	4.46958	7.83728281685149e-06	0.000102315
orf19.5249	121.12	0.406137	0.128299	3.16556	0.00154784	0.0085927
MSO1	195.373	0.164908	0.157927	1.04421	0.296389	0.477838
orf19.5247	457.795	0.110797	0.0663358	1.67024	0.0948711	0.219366
MCD4	883.114	-0.492325	0.186094	-2.64557	0.0081553	0.0329821
TRP3	806.535	0.103451	0.12974	0.79737	0.425236	0.602302
CDC6	171.527	-0.507779	0.188219	-2.69781	0.00697969	0.0293777
SNT1	1568.21	0.30047	0.0857893	3.50241	0.000461065	0.00325552
orf19.5239	383.739	0.0533184	0.194671	0.27389	0.784169	0.873709
orf19.5238	1077.46	0.557846	0.144586	3.85824	0.000114207	0.00099947
VPH2	91.9524	0.130327	0.142013	0.917708	0.358772	0.54089
SRT1	121.511	0.481988	0.135442	3.55863	0.000372794	0.00275508
orf19.5235	496.957	-0.390588	0.197027	-1.98241	0.0474333	0.130896
RBD1	789.679	-0.0708556	0.0777539	-0.91128	0.362148	0.544597
CSI2	817.184	-0.070794	0.283212	-0.249968	0.802612	0.885489
ATP19	541.482	-0.0849835	0.130776	-0.649838	0.515797	0.677464
MRPS9	1570.31	-0.120308	0.0890771	-1.3506	0.176822	0.339791
orf19.5229	1822.05	0.211345	0.189179	1.11717	0.263923	0.443278
RIB3	1627.6	-0.359651	0.418822	-0.858719	0.390495	0.572251
orf19.5227	315.67	-0.397078	0.104603	-3.79605	0.000147019	0.00123434
WRS1	1755.12	-0.00382758	0.120241	-0.0318325	0.974606	0.989811
RPL27A	10983.9	-0.222692	0.239206	-0.930963	0.351873	0.534435
PKH2	1498.21	-0.00574788	0.066473	-0.0864693	0.931093	0.964376
orf19.5221	502.266	-0.191183	0.0625505	-3.05646	0.00223965	0.0116442
orf19.5220	256.272	-0.0369579	0.158974	-0.232478	0.816167	0.894034
IRA2	6155.49	0.00220139	0.111204	0.019796	0.984206	0.994672
orf19.68.2	58.6636	0.104871	0.198782	0.527568	0.597799	0.74482
PEP1	2570.89	0.240647	0.072802	3.3055	0.000948082	0.00580634
RAX2	2030.59	0.253492	0.100984	2.51023	0.0120653	0.0451097
GSG1	311.939	0.0151226	0.117998	0.12816	0.898022	0.94579
orf19.3763	265.735	0.273016	0.0905424	3.01534	0.00256694	0.0129787
orf19.3762	177.707	-0.0932544	0.0993229	-0.938902	0.347781	0.531497
CDC54	765.237	0.24403	0.166208	1.46822	0.142044	0.291574
orf19.3759	489.738	-0.256233	0.14266	-1.79612	0.0724762	0.180707
orf19.3758	754.956	-0.0614527	0.0667935	-0.920041	0.357551	0.54025
ATP20	1246.84	-0.147207	0.163494	-0.900384	0.367916	0.550831
CHR1	962.126	0.56609	0.259461	2.18179	0.029125	0.0901055
orf19.3755	572.758	-0.120863	0.19636	-0.615519	0.538212	0.695941
SPA2	3969.2	-0.0191597	0.0656211	-0.291975	0.770306	0.865774
orf19.6360	216.642	-0.0941626	0.112187	-0.839337	0.401281	0.581722
orf19.6358	403.756	-0.105806	0.171797	-0.615882	0.537973	0.695941
orf19.6357	411.258	-0.368193	0.127791	-2.88121	0.00396146	0.018492
orf19.6356	297.882	-0.183316	0.125821	-1.45696	0.145126	0.295855
orf19.6355	1950.16	0.527844	0.256853	2.05505	0.0398746	0.113905
orf19.6354	94.27	-0.462446	0.175258	-2.63866	0.00832345	0.0334628
orf19.6351	475.418	-0.27097	0.116995	-2.31608	0.0205538	0.0682541
RVS162	489.776	-0.19602	0.296001	-0.662227	0.507826	0.671636
orf19.6348	594.395	-0.0457751	0.165356	-0.276828	0.781912	0.872832
orf19.6346	744.788	-0.190469	0.19743	-0.96474	0.334675	0.518714
RPG1A	6981.56	0.119878	0.165286	0.725273	0.468285	0.639635
RBK1	831.419	-0.13187	0.10212	-1.29133	0.19659	0.365062
FEN1	674.824	-0.0641707	0.27078	-0.236984	0.812669	0.892077
orf19.6342	66.5891	-0.373494	0.137639	-2.71357	0.00665616	0.0282159
orf19.6341	260.178	-0.12998	0.138372	-0.939355	0.347549	0.531387
orf19.6340	1261.09	-0.0547843	0.155038	-0.353361	0.723818	0.834648
orf19.4913	710.398	-0.561999	0.116847	-4.80969	1.5116673722209e-06	2.41866779555344e-05
orf19.4914	45.5121	-0.0320931	0.164707	-0.19485	0.84551	0.911701
orf19.4922	301.19	0.0627529	0.0702596	0.893157	0.371773	0.554857
orf19.4923	228.823	1.48566	0.126549	11.7398	7.96777149174478e-32	1.26209500429237e-28
orf19.4924	708.845	0.476786	0.0440552	10.8225	2.69427320550526e-27	1.42257625250678e-24
BNI1	2797.89	0.101205	0.075271	1.34455	0.178771	0.341913
SEC2	842.414	0.11185	0.124036	0.90175	0.36719	0.549916
orf19.4929	1202.38	0.0274837	0.0816375	0.336655	0.736377	0.842856
SPC3	836.212	-0.236716	0.19404	-1.21993	0.22249	0.396234
orf19.4931	2763.59	-0.0448835	0.126569	-0.354616	0.722877	0.834165
RPL14	7265.3	-0.203743	0.256354	-0.794771	0.426747	0.603542
orf19.4932	2285.61	0.0249776	0.196224	0.127291	0.89871	0.946094
FAD3	1345.57	-0.278708	0.235038	-1.1858	0.235701	0.410126
OP4	249.318	1.39313	0.305298	4.56318	5.03843870965638e-06	6.96007579892068e-05
CHS3	5318.71	-0.474407	0.168722	-2.81177	0.004927	0.0222558
MON2	1883.96	-0.0462976	0.126796	-0.365135	0.71501	0.830125
TYE7	5840.01	-0.189157	0.251567	-0.751915	0.452102	0.624895
PSA2	427.902	0.041465	0.429582	0.0965239	0.923105	0.961296
MSH6	1589.31	0.188666	0.257726	0.73204	0.464144	0.636173
orf19.4946	13.8152	0.399263	0.213974	1.86594	0.0620494	0.161712
orf19.4947	2329.81	-1.05295	0.225693	-4.6654	3.08015202019481e-06	4.46246414633102e-05
REX3	198.009	-0.131653	0.106237	-1.23924	0.215257	0.389381
AKR1	1657.98	-0.500037	0.167479	-2.98568	0.00282953	0.0140062
orf19.4951	404.264	-0.627677	0.148887	-4.2158	2.48889027639252e-05	0.000282272
orf19.4952	3016.42	0.00733898	0.0996222	0.0736681	0.941274	0.968632
orf19.4952.1	583.774	-0.471532	0.182336	-2.58606	0.00970789	0.0377511
orf19.4953	598.073	-0.872627	0.214711	-4.06419	4.82002650856502e-05	0.000491519
orf19.4954	412.545	-0.119506	0.153526	-0.778405	0.43633	0.612219
orf19.4955	84.9473	0.407313	0.1128	3.61094	0.000305091	0.00231226
RPN1	4369.78	-0.0550157	0.0716173	-0.768189	0.442375	0.617014
ECM25	367.426	0.00392322	0.0867302	0.0452347	0.96392	0.98295
orf19.4959	1598.45	-0.0571768	0.0717902	-0.796443	0.425775	0.602526
orf19.4960	665.208	-0.265703	0.0937476	-2.83423	0.00459356	0.0209891
STP2	2776.3	-0.120803	0.130403	-0.926384	0.354246	0.536985
RMP1	59.9948	-0.178339	0.258667	-0.689456	0.490536	0.659041
orf19.4963	587.518	-0.391153	0.111859	-3.49683	0.00047082	0.00329505
orf19.4964	117.871	-0.645188	0.13188	-4.89222	9.97029797003824e-07	1.67679440421599e-05
orf19.4965	232.134	-0.0817056	0.0889698	-0.918353	0.358434	0.540552
AGC1	1184.12	0.0836417	0.144986	0.576896	0.56401	0.715476
COX19	210.601	-0.31921	0.125537	-2.54275	0.0109983	0.0417443
KEM1	4325.71	0.101057	0.0842573	1.19939	0.230376	0.405162
OFI1	432.389	2.39662	0.567153	4.2257	2.38198970852813e-05	0.000270795
KNS1	345.458	0.373733	0.23198	1.61106	0.107167	0.23972
HSP70	3264.54	-0.974221	0.304319	-3.20132	0.00136799	0.00782273
orf19.4981	502.724	0.0312305	0.11866	0.263192	0.792402	0.879789
MCU1	210.745	-0.156671	0.0843133	-1.85821	0.0631398	0.163688
GUP1	362.259	0.124566	0.112081	1.11139	0.266402	0.445127
NUP49	514.746	-0.132075	0.0832888	-1.58575	0.112795	0.248956
orf19.4988	221.11	0.0557607	0.115209	0.483997	0.628388	0.769812
MPT5	2124.72	-0.00163615	0.11646	-0.0140491	0.988791	0.996339
SEC18	2749.32	-0.15203	0.176237	-0.862646	0.388332	0.571494
orf19.4996	51.2207	1.05941	0.210522	5.0323	4.84642531048045e-07	8.7901576623676e-06
KIS2	699.68	-0.22475	0.108349	-2.07431	0.0380502	0.109984
CYB2	555.337	0.700906	0.350196	2.00147	0.0453416	0.126297
CUP2	1185.11	-0.128773	0.0527458	-2.44138	0.0146312	0.0523549
orf19.5003	306.102	-0.203616	0.067381	-3.02186	0.00251226	0.0127994
RAD54	615.95	0.0252436	0.0789925	0.31957	0.749295	0.850947
OSM2	729.023	-0.0764327	0.144478	-0.529027	0.596787	0.744242
GCV3	3246.75	-0.638815	0.263646	-2.423	0.0153928	0.0545464
orf19.5006.1	768.925	-0.132216	0.0957256	-1.3812	0.167217	0.326793
ACT1	30286.3	-0.626645	0.12214	-5.13052	2.88935248988187e-07	5.53637219028977e-06
CAWG_00080	665.992	0.228508	0.180974	1.26266	0.206711	0.378971
DIM1	497.364	-0.00488833	0.217002	-0.0225266	0.982028	0.993527
KAR9	285.919	0.0548883	0.10574	0.519087	0.6037	0.750008
orf19.5012	73.2291	0.255054	0.130457	1.95508	0.0505737	0.137569
AGM1	1671.4	-0.296796	0.161519	-1.83753	0.0661324	0.169687
orf19.5014	136.496	-0.0331726	0.136081	-0.243772	0.807408	0.888321
MYO2	8512.35	-0.411073	0.237508	-1.73077	0.0834921	0.200888
orf19.5019	452.398	-0.050841	0.179513	-0.283216	0.777011	0.869404
orf19.5020	370.475	0.459765	0.207993	2.21048	0.0270718	0.0851954
PDX1	2886.33	-0.538073	0.0835264	-6.44195	1.17950108541581e-10	5.77833933803703e-09
orf19.5022	885.05	0.0601307	0.17681	0.340087	0.733791	0.841775
DAL7	101.814	0.875818	0.213254	4.10692	4.00962865069648e-05	0.000419686
GND1	26346.5	-0.829753	0.150583	-5.51026	3.5831089933697e-08	8.91462509764021e-07
MET3	3792.83	-1.3057	0.602466	-2.16725	0.0302154	0.0922182
orf19.5026	2152.17	0.201678	0.0640503	3.14875	0.00163973	0.00903913
LCB2	2310.57	-0.137895	0.0877371	-1.57168	0.116024	0.253259
MODF	446.826	0.0625657	0.0636888	0.982366	0.32592	0.510471
DOS2	761.795	-0.281775	0.169862	-1.65885	0.097146	0.222767
SSK1	570.837	-0.0759218	0.0837254	-0.906795	0.364515	0.547464
SIM1	6870.82	0.13563	0.162784	0.833192	0.404737	0.585604
orf19.5033	77.9112	0.208555	0.159653	1.3063	0.191452	0.358276
YBP1	1096.31	0.028795	0.0628369	0.458251	0.646772	0.784847
HPC2	574.261	0.262511	0.079675	3.29477	0.000985037	0.00600429
OCA6	180.24	0.120633	0.070271	1.71668	0.0860369	0.204731
DOA4	743.884	0.170876	0.0761276	2.2446	0.0247937	0.0796618
orf19.7215	7205.24	0.346793	0.257942	1.34446	0.178799	0.341913
orf19.7215.3	1306.71	-0.246552	0.163557	-1.50743	0.131699	0.276674
YPT52	437.641	-0.212241	0.098778	-2.14867	0.0316608	0.0958295
RPL4B	31944.7	-0.0549426	0.226548	-0.242521	0.808377	0.888345
RBE1	545.636	-0.819585	0.415445	-1.97279	0.0485194	0.133197
FTR1	3786.99	1.96769	0.428289	4.59429	4.34221541372387e-06	6.08678691622885e-05
SET3	1357.21	-0.011851	0.166849	-0.0710282	0.943375	0.969909
PAM16	344.042	-0.0891657	0.119916	-0.743569	0.457137	0.630205
orf19.7223	580.924	-0.158753	0.120069	-1.32218	0.186108	0.350946
orf19.7224	1094.32	0.1219	0.109104	1.11728	0.263873	0.443278
orf19.7225	317.124	0.757365	0.183681	4.12325	3.73556124320146e-05	0.000398908
orf19.7228	447.482	0.120877	0.0834394	1.44867	0.147429	0.2985
IML2	1850.01	-0.533141	0.103362	-5.15798	2.49626239089643e-07	4.94259953397494e-06
IRR1	878.414	0.426837	0.177701	2.402	0.0163059	0.056755
orf19.7234	1743.03	-0.119548	0.0541838	-2.20635	0.0273596	0.0859305
orf19.7235	1122.1	0.256041	0.122669	2.08726	0.0368645	0.107631
TIF35	2751.36	0.228479	0.168898	1.35276	0.176132	0.338994
orf19.7237	179.744	0.0852191	0.10695	0.79681	0.425561	0.602403
NPL3	2844.07	0.364698	0.156472	2.33075	0.0197664	0.0661477
MDG1	6761.08	-0.944282	0.153059	-6.16939	6.85554886449082e-10	2.77828549835724e-08
NCR1	1410.5	0.290549	0.152108	1.91015	0.056114	0.14947
orf19.7243	420.945	-0.0519144	0.089785	-0.578208	0.563124	0.714925
orf19.7244	611.757	-0.0301039	0.196141	-0.153481	0.878019	0.934038
orf19.7245	314.291	-0.0628535	0.125623	-0.500335	0.616839	0.760171
RIM101	7041.9	0.152187	0.17036	0.893328	0.371682	0.554857
CAWG_00019	542.216	0.121285	0.121624	0.997217	0.318659	0.502078
WSC4	787.848	-0.373809	0.155264	-2.40758	0.0160588	0.0562354
orf19.7254	445.029	-0.0314433	0.0690485	-0.45538	0.648836	0.78583
MLH3	370.106	0.186572	0.0796731	2.34172	0.0191949	0.064875
orf19.7256	616.348	-0.166331	0.133363	-1.24721	0.212322	0.386006
GDI1	3361.72	0.242526	0.0907302	2.67304	0.00751663	0.0309524
orf19.7263	1634.21	0.0256847	0.0775829	0.331062	0.740598	0.844367
orf19.7264	1591.68	0.14409	0.081757	1.76242	0.077999	0.190762
SAM35	210.179	0.00665529	0.10133	0.0656791	0.947633	0.972795
orf19.7269	1895.6	0.137874	0.0680746	2.02533	0.0428334	0.120369
orf19.7270	682.3	0.336838	0.213126	1.58046	0.114001	0.250347
RRN3	964.596	0.338599	0.142962	2.36846	0.0178623	0.0611541
orf19.1917	488.404	0.455439	0.138608	3.2858	0.00101692	0.00618144
MPP10	877.932	0.863377	0.305933	2.82211	0.00477089	0.0216743
orf19.1913	203.589	0.543535	0.14334	3.79192	0.00014949	0.00124846
PGA52	2620.04	-0.380508	0.108105	-3.51981	0.000431851	0.0031085
orf19.1910	246.855	0.172843	0.0886093	1.95062	0.0511023	0.138527
EMC9	1165.59	0.158574	0.0729604	2.17342	0.0297484	0.091351
NDT80	1674.86	-0.12783	0.14601	-0.875493	0.381306	0.565709
LEU5	435.463	0.246479	0.0777241	3.1712	0.00151808	0.00845935
NAT2	513.444	-0.0470241	0.0785063	-0.598985	0.549183	0.70484
orf19.2115	1339.53	0.0611554	0.16879	0.362316	0.717116	0.83075
orf19.2114	428.943	0.641465	0.244371	2.62497	0.00866573	0.0345756
orf19.2113	968.996	0.30743	0.0643605	4.77668	1.78210569883969e-06	2.78571259239678e-05
orf19.2112	239.133	0.257567	0.127083	2.02676	0.0426868	0.120099
RPL38	7270.67	-0.153008	0.222339	-0.688177	0.491341	0.659936
orf19.2111	1239.72	-0.372619	0.113579	-3.2807	0.00103551	0.00626051
orf19.2110	350.899	0.125607	0.0780025	1.6103	0.107333	0.239797
SOD6	182.826	0.43757	0.200883	2.17824	0.0293885	0.0907444
STF2	4984.37	-0.146537	0.655873	-0.223423	0.823206	0.898456
MUQ1	2204.82	-0.31209	0.310053	-1.00657	0.314142	0.496608
CAWG_03807	305.942	-0.0281365	0.153911	-0.18281	0.854947	0.917344
orf19.2105	121.961	0.0442134	0.132705	0.333171	0.739005	0.843158
orf19.2104	350.095	-0.0430324	0.0782799	-0.549725	0.582508	0.730557
CKB1	631.781	0.0287223	0.0861741	0.333306	0.738903	0.843158
orf19.2101	653.824	-0.204001	0.0740065	-2.75653	0.00584177	0.0254446
HIR1	869.356	0.00978978	0.05871	0.166748	0.867568	0.925778
ARO8	2121.9	0.220775	0.192208	1.14863	0.25071	0.428455
orf19.2097	679.61	0.533354	0.103326	5.16187	2.44499777887475e-07	4.8817770778205e-06
orf19.2095	4163.77	-0.368038	0.0745634	-4.93591	7.97788939443651e-07	1.3796853632068e-05
PDR6	612.628	0.370078	0.0981184	3.77175	0.000162107	0.00134439
RFA1	2307.19	0.0479015	0.112563	0.425554	0.670433	0.800177
orf19.2092	1149.6	0.0969248	0.269061	0.360234	0.718673	0.831742
orf19.2091	1660.56	0.302775	0.115902	2.61233	0.00899285	0.0354934
orf19.2090	1219.26	0.496075	0.215088	2.30638	0.0210892	0.0697883
orf19.2089	312.229	-0.0980972	0.073501	-1.33464	0.181995	0.345798
DPB4	359.608	-0.0639725	0.100776	-0.634799	0.52556	0.68555
SAS2	212.01	-0.24903	0.0988858	-2.51836	0.0117904	0.044221
CDH1	415.323	0.149292	0.0911984	1.63701	0.101629	0.230576
POM152	2508.13	0.19951	0.0614763	3.24531	0.00117321	0.00690844
orf19.2078	453.605	-0.205965	0.103584	-1.98838	0.0467692	0.129515
ZCF9	476.516	0.6993	0.110365	6.33623	2.35447605040366e-10	1.04565141976806e-08
orf19.2076	346.811	0.0390106	0.205512	0.189822	0.849449	0.914578
DFG5	1702.28	-0.14208	0.134993	-1.0525	0.292569	0.474451
orf19.2073	471.352	0.332157	0.131713	2.52183	0.0116747	0.0438561
orf19.2072	162.011	0.586263	0.114827	5.10562	3.29716631737852e-07	6.21751362705664e-06
orf19.2070	1119.5	0.00739703	0.0677425	0.109193	0.913049	0.954844
SMF3	1032	-0.0317451	0.0819899	-0.387184	0.69862	0.818213
orf19.2068	684.554	0.0567261	0.0753299	0.753036	0.451429	0.624873
orf19.2067	462.777	0.11266	0.138271	0.814777	0.4152	0.593214
CAWG_03841	140.504	-0.0492826	0.118816	-0.414782	0.678302	0.805243
orf19.2065	336.764	0.408913	0.104304	3.9204	8.84033917659813e-05	0.000791135
orf19.2063	1112.41	0.328216	0.0995261	3.29779	0.000974486	0.00595213
SOD4	72.0587	1.30238	0.306991	4.24239	2.21149409117168e-05	0.000256318
orf19.2057	2581.95	-0.0640183	0.107739	-0.594196	0.552381	0.706858
NPL6	806.594	0.185921	0.0846368	2.1967	0.0280421	0.0874959
FGR15	506.43	-0.0318445	0.0702503	-0.453301	0.650332	0.786556
orf19.2051	637.287	0.0327067	0.111209	0.294101	0.768681	0.864357
orf19.2050	810.14	0.177312	0.112438	1.57698	0.114801	0.251629
orf19.2047	367.818	0.253281	0.250248	1.01212	0.311482	0.493881
orf19.2045	1086.08	-0.178573	0.0981863	-1.81872	0.0689544	0.174386
orf19.2043	265.029	0.0227032	0.111264	0.204047	0.838316	0.907532
CAWG_03861	334.047	-0.0798445	0.122059	-0.654146	0.513018	0.676244
orf19.2041	966.195	0.0708566	0.0887774	0.798138	0.42479	0.602209
orf19.2040	489.08	0.190255	0.0685275	2.77633	0.00549767	0.0243249
MSF1	1058.61	0.199968	0.0946688	2.11229	0.034662	0.102818
orf19.2038	50.8822	0.332246	0.209758	1.58395	0.113205	0.249627
orf19.2037	232.952	-0.180878	0.156001	-1.15947	0.246266	0.424064
orf19.2036	278.367	0.268166	0.153043	1.75222	0.0797356	0.193912
VPS24	238.657	-0.227791	0.0899193	-2.53328	0.0113001	0.0426852
CAWG_03873	510.781	-0.399545	0.222482	-1.79585	0.0725185	0.180707
RFC5	552.043	-0.0376655	0.0841168	-0.447777	0.654314	0.789764
MXR1	753.869	-0.0865346	0.279343	-0.309779	0.756729	0.855877
UBP13	891.644	0.206784	0.100014	2.06756	0.0386811	0.111402
HGT7	25374.8	-1.00461	0.437029	-2.29873	0.0215203	0.0708693
orf19.2019	801.111	0.158131	0.0931408	1.69776	0.0895529	0.210775
orf19.2018.1	61.5582	0.270862	0.20283	1.33542	0.18174	0.345727
orf19.2017	1555.15	0.388157	0.278185	1.39532	0.16292	0.320843
ERG28	312.255	-0.401299	0.191717	-2.09319	0.0363324	0.106707
BCY1	2686.23	-0.177277	0.115744	-1.53163	0.125615	0.267079
KAR2	18471	-0.602986	0.300636	-2.0057	0.0448881	0.125107
NOT3	1689.02	0.244176	0.0525225	4.64899	3.33571760579899e-06	4.78892146911081e-05
PEX12	431.049	0.188528	0.127467	1.47903	0.139132	0.287898
orf19.2008	703.99	0.154444	0.0905059	1.70646	0.087923	0.208176
orf19.2007	1405.37	0.10389	0.0895927	1.15958	0.246221	0.424064
orf19.2006	456.692	-0.352745	0.144335	-2.44393	0.0145283	0.0521045
REG1	3466.84	0.230957	0.0852218	2.71007	0.00672692	0.0284905
HNM1	949.46	0.264121	0.0903085	2.92465	0.00344841	0.0164857
orf19.2002	2077.32	0.189865	0.0618017	3.07217	0.0021251	0.0111094
orf19.2001	166.241	0.281792	0.0755933	3.72773	0.00019321	0.00157214
orf19.1998	430.132	0.0662843	0.0986685	0.671788	0.501719	0.668771
CHA1	532.028	0.995616	0.364085	2.73457	0.00624616	0.0267797
MNN24	637.644	-0.93866	0.212429	-4.4187	9.92972188566558e-06	0.000124831
orf19.1994	406.541	-0.181713	0.0861994	-2.10806	0.0350261	0.103639
orf19.1993	984.537	-0.315604	0.186357	-1.69354	0.0903521	0.211713
orf19.1991	1470.06	-0.381975	0.111689	-3.41999	0.000626232	0.00417371
SNX4	746.485	0.0538672	0.0862972	0.624206	0.532492	0.69099
DCW1	853.12	0.0455902	0.199621	0.228383	0.819348	0.8963
orf19.1441	2055.52	-0.160728	0.151248	-1.06268	0.287929	0.469235
PLB4.5	588.575	-0.128139	0.508334	-0.252077	0.800982	0.885142
orf19.1444	1472.63	0.0200736	0.101412	0.197941	0.843091	0.909881
ESC4	413.218	0.0264772	0.155544	0.170223	0.864835	0.924194
CLB2	1657.12	0.0614347	0.144578	0.424924	0.670892	0.800177
APT1	1485.98	-0.624211	0.222639	-2.80369	0.00505216	0.0227347
orf19.1448.1	161.057	-0.479327	0.139494	-3.4362	0.000589944	0.00397084
SRB9	1363.21	0.437598	0.121871	3.59067	0.00032983	0.00248392
SPT5	2661.49	0.452323	0.0559281	8.08759	6.08579185902501e-16	9.32892997228608e-14
orf19.1457	508.1	0.175175	0.0835836	2.09581	0.0360992	0.106219
orf19.1458	173.445	-0.155017	0.120481	-1.28665	0.198215	0.367363
PPE1	246.858	-0.00964748	0.0988361	-0.0976109	0.922241	0.961072
orf19.1460	1736.46	0.0374854	0.104739	0.357895	0.720422	0.832154
orf19.1461	349.474	0.338536	0.130662	2.59093	0.00957162	0.0373289
SMP2	2083.35	-0.242982	0.143521	-1.693	0.0904556	0.211851
REX2	360.583	-0.184957	0.159211	-1.16171	0.245353	0.423046
COX13	3998.92	-0.0316761	0.116028	-0.273003	0.784851	0.874059
CDC55	1973.36	0.247618	0.0455065	5.44138	5.28701984005782e-08	1.23156462156641e-06
RPS26A	18502.1	-0.0935685	0.181874	-0.514469	0.606924	0.752408
COX4	3032.04	-0.0362706	0.0832796	-0.435528	0.663179	0.796745
SLA1	3442.02	0.34424	0.0811298	4.24308	2.2047347869723e-05	0.000256159
orf19.1476	206.2	1.79648	0.370985	4.84247	1.28236108291052e-06	2.10130340206579e-05
orf19.1477	261.151	0.294414	0.147552	1.99532	0.0460075	0.127778
STT3	4532.28	-0.13516	0.187726	-0.719987	0.471533	0.642779
orf19.1479	639.747	0.247364	0.0837463	2.95373	0.00313959	0.0151745
orf19.1480	1444.32	0.2126	0.17882	1.1889	0.234478	0.409271
HAP42	571.303	0.3388	0.109711	3.08811	0.00201435	0.0106476
HSK3	96.494	0.147484	0.110251	1.33771	0.18099	0.345104
orf19.1483	343.671	-0.425302	0.126981	-3.34933	0.000810075	0.0051054
orf19.1484	88.8841	-0.681592	0.173712	-3.9237	8.72008518481322e-05	0.000781846
orf19.1485	400.77	-0.315761	0.131917	-2.39364	0.016682	0.0578633
orf19.1486	1099.63	-0.133521	0.231695	-0.576277	0.564428	0.715625
orf19.1488	61.4991	-0.222399	0.160512	-1.38556	0.165882	0.324972
MSB2	5410.36	-0.0400539	0.159173	-0.251637	0.801322	0.885142
orf19.1491	470.02	-0.038202	0.0730002	-0.523313	0.600756	0.746761
PRP39	296.881	-0.000154967	0.101828	-0.00152185	0.998786	0.999206
RAD7	832.769	0.326144	0.103014	3.16602	0.00154539	0.00858911
RAD23	2182.54	0.00833289	0.104622	0.0796479	0.936517	0.965709
orf19.1495	221.006	-0.0925446	0.108908	-0.849748	0.395465	0.576709
CTF1	1204.35	0.176384	0.0858079	2.05557	0.0398241	0.113905
orf19.1500	422.376	0.111617	0.0731604	1.52564	0.127099	0.269271
orf19.1502	160.871	0.183192	0.149952	1.22167	0.221833	0.396025
orf19.1504	564.915	-0.354795	0.206582	-1.71745	0.0858962	0.204731
orf19.1505	419.833	-1.12982	0.228379	-4.94714	7.53111975011104e-07	1.31573092104881e-05
AMN1	535.091	-0.805499	0.257947	-3.12273	0.00179184	0.00968694
ROD1	1105.81	0.0511528	0.148033	0.345551	0.72968	0.839167
SRD1	1157.3	0.00906461	0.133939	0.0676769	0.946043	0.971728
FAB1	1898.87	0.591054	0.107396	5.50349	3.72351081545538e-08	9.16793958292433e-07
orf19.1514	1705.66	0.0902743	0.0901918	1.00091	0.316868	0.500085
CHT4	277.429	0.273632	0.102285	2.67519	0.00746864	0.0308082
orf19.1516	1563.43	-0.0289124	0.0635684	-0.454824	0.649236	0.78583
ARO3	2598.41	0.0460336	0.100332	0.458814	0.646368	0.784557
orf19.1519	815.502	0.0905101	0.206342	0.438641	0.660922	0.795663
orf19.1522	981.791	-0.130511	0.229204	-0.569411	0.569078	0.71881
SPR3	19.2091	2.05565	0.345687	5.94658	2.73802214315095e-09	9.23936756854647e-08
orf19.1525	637.615	0.152476	0.105993	1.43855	0.150279	0.302723
SNF2	3178.54	0.0114201	0.0545875	0.209208	0.834286	0.904937
orf19.1527	105.548	0.210716	0.109362	1.92678	0.0540074	0.145078
orf19.1528	533.55	-0.34707	0.109676	-3.16451	0.00155346	0.00861379
orf19.1531	891.003	0.0862802	0.095502	0.903438	0.366294	0.549094
SAM37	127.132	-0.203755	0.10964	-1.8584	0.0631126	0.163688
orf19.1533	1036.4	-0.0926703	0.109854	-0.843579	0.398905	0.579639
orf19.1534	523.295	-0.11119	0.14665	-0.758196	0.448334	0.622584
orf19.1535	342.626	0.227138	0.0805273	2.82064	0.00479287	0.0217264
orf19.1536	1582.95	0.0133024	0.145646	0.0913342	0.927227	0.963521
TLG2	217.958	-0.0528736	0.0778802	-0.678909	0.497195	0.66515
orf19.1541	138.978	2.02044	0.193798	10.4255	1.89705844551044e-25	6.43915838076116e-23
HEX3	528.785	0.327367	0.0643168	5.08992	3.5820851343802e-07	6.67532100336263e-06
OPI1	373.379	0.0522766	0.0784706	0.666194	0.505287	0.670892
orf19.1544	1028.19	-0.00633043	0.0529453	-0.119566	0.904827	0.950604
orf19.1545	395.917	-0.0204902	0.120665	-0.169811	0.865159	0.924194
orf19.1546	834.938	-0.36386	0.138981	-2.61806	0.00884321	0.0350827
orf19.1547	83.9203	0.322534	0.160795	2.00586	0.0448708	0.125107
orf19.1548	71.4946	0.238136	0.141393	1.68421	0.0921413	0.214846
orf19.1549	1050.55	0.260949	0.149462	1.74592	0.0808256	0.195861
CPR3	1424.7	0.390665	0.120443	3.24358	0.00118038	0.00692955
ENT3	2470.37	0.125997	0.112638	1.1186	0.263312	0.442951
SAC3	1154.95	0.326395	0.0873159	3.7381	0.000185418	0.00151653
orf19.1557	111.281	0.396327	0.110625	3.58261	0.00034018	0.00254573
HOM2	3228.89	0.282404	0.182078	1.551	0.120901	0.260048
POB3	1886.11	0.146753	0.0469505	3.12569	0.00177386	0.00960067
ECM3	557.836	-0.0423443	0.214141	-0.19774	0.843248	0.909881
orf19.1564	1299.17	-0.338501	0.0687918	-4.92065	8.62561853963745e-07	1.47974510109593e-05
orf19.1565	963.594	-0.0453717	0.146872	-0.308919	0.757383	0.855978
UTP21	2246.8	0.626239	0.310021	2.01999	0.0433845	0.121558
orf19.1567	667.143	0.345238	0.105293	3.27884	0.00104236	0.00628589
UTP22	5082.16	0.30452	0.167601	1.81694	0.069227	0.174982
ERG7	1293.65	0.246136	0.171338	1.43655	0.150845	0.303477
ATO7	994.216	0.981609	0.575958	1.70431	0.0883239	0.208755
orf19.1573	2201.27	0.0496114	0.0679517	0.730097	0.465331	0.636892
orf19.1574	451.814	0.0685189	0.112981	0.606461	0.544209	0.701024
PRS1	1230.94	0.123467	0.142968	0.863599	0.387808	0.571254
orf19.1576	398.914	0.0917988	0.0728935	1.25935	0.207902	0.38046
orf19.1578	8757.71	0.398886	0.291461	1.36857	0.171133	0.331215
ZRT2	1195.41	0.802237	0.39253	2.04376	0.0409774	0.116392
FGR22	2301.38	-0.793275	0.344522	-2.30254	0.0213049	0.0702573
CAWG_04031	279.778	0.0617589	0.189955	0.325123	0.745088	0.847859
orf19.5841	259.401	-0.272223	0.184972	-1.47169	0.141103	0.290144
PDR17	560.301	-0.266443	0.148319	-1.79641	0.0724289	0.180707
SER2	995.019	-0.0681993	0.219935	-0.310088	0.756494	0.855877
orf19.5837	148.718	-0.100386	0.147576	-0.680232	0.496358	0.664607
orf19.5835	893.837	0.277734	0.124686	2.22747	0.0259156	0.0825963
orf19.5834	4434.83	0.550617	0.117658	4.67983	2.87117955305038e-06	4.2110633444739e-05
orf19.5833	672.377	0.0481207	0.0454866	1.05791	0.290097	0.471663
HPT1	1959.43	-0.334941	0.121417	-2.75859	0.00580516	0.0253782
LHS1	3272.51	-0.0745905	0.217123	-0.343541	0.731192	0.840631
orf19.5828	1557.87	0.3254	0.0787527	4.13192	3.59745922193821e-05	0.000387645
BUB2	210.458	0.540823	0.0940738	5.74893	8.98117700893938e-09	2.68418573248302e-07
NCB2	746.757	-0.0497707	0.123184	-0.404035	0.686187	0.811057
CAWG_04050	381.568	-0.469402	0.136333	-3.44304	0.00057521	0.00389929
SGT2	2785.84	0.141281	0.122277	1.15542	0.247919	0.42545
orf19.5821	624.236	0.208655	0.0973511	2.14333	0.0320866	0.0968098
SUR2	2107.37	-0.457721	0.404363	-1.13196	0.257652	0.436805
orf19.5817	169.407	0.0275659	0.136348	0.202173	0.839781	0.908409
SCT2	1311.56	0.134834	0.148047	0.910754	0.362425	0.544841
orf19.5813	1369.25	-0.412334	0.132114	-3.12103	0.00180217	0.0097317
CAWG_04060	2738.87	-0.611771	0.399693	-1.5306	0.125867	0.267257
MET1	484.792	0.430045	0.556591	0.772642	0.439734	0.614413
orf19.5809	930.644	0.297913	0.289572	1.0288	0.303572	0.485061
orf19.5808	400.495	0.326318	0.116938	2.79051	0.00526243	0.0234149
ALD5	13441	-0.0518972	0.257645	-0.201429	0.840363	0.908418
DLD1	813.173	0.0159683	0.113154	0.141121	0.887774	0.939996
HYU1	1288.81	0.835508	0.141423	5.90785	3.46610029856679e-09	1.12814442594448e-07
orf19.5802	346.309	0.115688	0.108484	1.06641	0.286237	0.468227
RNR21	8537.55	0.370575	0.265026	1.39826	0.162036	0.319463
CAWG_04069	2365.29	-0.690651	0.20671	-3.34116	0.000834293	0.00523029
LIG4	645.637	0.0820913	0.100891	0.813664	0.415837	0.593772
SHE9	323.414	0.063663	0.119846	0.531206	0.595276	0.743235
PR26	2553.01	-0.0227801	0.0840757	-0.270948	0.786431	0.875409
SMP3	367.158	-0.00629197	0.118224	-0.053221	0.957556	0.978771
IDH2	6759	-0.147788	0.164712	-0.897252	0.369584	0.55298
ADE8	703.185	0.0912859	0.124202	0.734981	0.462351	0.634814
EFT2	104112	-0.0254062	0.0949578	-0.267552	0.789044	0.877701
AMO1	346.009	0.00595509	0.523191	0.0113823	0.990918	0.996746
orf19.5783	490.065	0.31677	0.226465	1.39876	0.161884	0.319334
CAWG_04081	1008.12	0.138785	0.117301	1.18316	0.236748	0.411795
orf19.5780	341.895	0.491747	0.178462	2.75548	0.00586066	0.0254802
RNR1	7074.74	0.00204825	0.175707	0.0116572	0.990699	0.996746
orf19.5777	329.023	-0.0936382	0.178548	-0.524443	0.599971	0.746521
TOM1	12098.9	0.103511	0.106877	0.968511	0.332789	0.516706
PRP3	338.336	0.255316	0.137378	1.85849	0.0631	0.163688
orf19.909.1	306.893	0.586392	0.120551	4.86428	1.14875667124297e-06	1.8954485075509e-05
FEN12	1517.58	-0.398229	0.097722	-4.07512	4.59913266137931e-05	0.000471993
ROM2	2334.49	-0.13146	0.0565597	-2.32427	0.0201111	0.0671122
AVT7	621.439	0.0173815	0.119627	0.145297	0.884476	0.938177
orf19.904	285.356	-0.0790629	0.192477	-0.410765	0.681245	0.807905
GPM1	83915.2	-0.724179	0.390894	-1.85262	0.0639364	0.165123
NSP1	2579.36	0.0473459	0.0681917	0.694307	0.48749	0.655875
orf19.899	643.374	0.523354	0.214589	2.43887	0.0147334	0.0526414
HEM2	1566.63	0.263694	0.0839736	3.1402	0.00168835	0.00920591
VPS20	371.293	0.0615439	0.0672801	0.914742	0.360327	0.542718
HOG1	2222.7	-0.0169303	0.0949626	-0.178283	0.8585	0.919627
orf19.894	474.902	-0.101346	0.123851	-0.818293	0.41319	0.591588
orf19.891	3069.8	-0.423849	0.0749925	-5.65188	1.58699204476354e-08	4.38452685855601e-07
THI20	449.872	-0.141056	0.162888	-0.86597	0.386506	0.569866
PAN1	4928.3	0.198921	0.0695053	2.86196	0.00421034	0.0194248
HSP78	1431.92	-0.0386153	0.128348	-0.300863	0.763519	0.859773
DFG16	376.295	0.665691	0.139636	4.76731	1.86700777820974e-06	2.90885933182055e-05
orf19.880	1937.35	0.475826	0.0531382	8.9545	3.41282703364375e-19	7.3717063926705e-17
orf19.879	532.529	0.249603	0.0692357	3.60513	0.000311999	0.00235711
NBN1	361.038	-0.249	0.102508	-2.42909	0.0151369	0.0538386
orf19.875	420.881	-0.17643	0.128706	-1.3708	0.170437	0.330308
orf19.874	401.188	-0.114321	0.101344	-1.12805	0.2593	0.437879
COX6	3526.06	-0.210547	0.075043	-2.80569	0.00502089	0.0226154
orf19.872	614.988	0.296558	0.123282	2.40552	0.0161493	0.0564276
orf19.871	1105.42	0.0662676	0.0922266	0.71853	0.472431	0.643112
ADAEC	3608.47	0.29427	0.220819	1.33263	0.182653	0.346287
orf19.867	777.956	-0.233301	0.189299	-1.23245	0.217782	0.39186
RAD32	923.713	0.382184	0.110377	3.46254	0.000535095	0.00366393
orf19.864	1135.82	0.0900711	0.0751963	1.19781	0.23099	0.40549
orf19.863	1183.46	0.071466	0.0997306	0.71659	0.473627	0.64397
CAP4	166.683	0.115125	0.129889	0.88634	0.375434	0.559106
BMT8	464.569	0.520222	0.129433	4.01924	5.83861225071293e-05	0.000567384
IFK2	502.059	0.512594	0.139369	3.67796	0.000235108	0.00186828
UGA11	698.283	0.767864	0.191266	4.01463	5.95381219471864e-05	0.000575051
orf19.851	413.298	0.760044	0.171961	4.41985	9.87688980012239e-06	0.000124496
orf19.850	247.049	0.221256	0.0813455	2.71995	0.0065292	0.0278018
orf19.849	261.977	2.8556	0.469122	6.08711	1.14966550093158e-09	4.30174052002115e-08
YIM1	824.276	-0.0317595	0.109517	-0.289996	0.77182	0.866301
orf19.846	1756.13	0.135542	0.0963298	1.40706	0.15941	0.315369
STE11	593.405	0.426592	0.0780911	5.46274	4.68841092535744e-08	1.10842431429346e-06
orf19.843	781.941	0.134994	0.109251	1.23564	0.216594	0.390906
ASR3	641.985	-0.359335	0.205221	-1.75097	0.079951	0.194142
orf19.841	1022.88	-0.232918	0.122811	-1.89656	0.0578867	0.153161
RPS9B	20231.2	-0.368795	0.182547	-2.02027	0.0433554	0.121549
orf19.839	620.71	0.118305	0.0951181	1.24377	0.213585	0.387299
GNA1	520.442	-0.424875	0.138071	-3.07721	0.00208945	0.0109714
orf19.836.1	130.65	-0.666	0.0877236	-7.59203	3.14930633142677e-14	3.83730863767693e-12
orf19.836	112.214	-0.0703374	0.177601	-0.39604	0.692075	0.81324
orf19.835	1136.65	0.055058	0.078633	0.70019	0.483809	0.652771
orf19.834	500.938	0.29202	0.131151	2.2266	0.0259739	0.0826158
GPI13	735.278	0.0142223	0.100651	0.141303	0.887631	0.939996
orf19.831	494.256	0.0971469	0.0644257	1.50789	0.131583	0.276608
SCH9	1860.78	0.120013	0.0608101	1.97357	0.0484311	0.133108
orf19.828	1032.38	-0.200263	0.0775743	-2.58157	0.00983524	0.0379976
RPL39	8669.51	-0.299586	0.216163	-1.38593	0.165768	0.324971
orf19.827	214.608	0.227394	0.0909828	2.49931	0.0124434	0.0460882
MED1	701.434	0.00183065	0.0740401	0.0247251	0.980274	0.992598
GCD7	1005.71	-0.0885341	0.0642992	-1.37691	0.168541	0.328374
HSP21	339.362	0.634254	0.540812	1.17278	0.240884	0.417157
SDS22	562.607	0.0148166	0.081533	0.181725	0.855798	0.917382
ACP12	1110.45	-0.185143	0.146144	-1.26685	0.205209	0.377089
DCK1	3737.6	0.208228	0.1715	1.21416	0.224686	0.398941
SSY1	395.258	0.466201	0.118005	3.95069	7.79252829758537e-05	0.000719031
orf19.813	3450.73	-0.100233	0.285383	-0.351222	0.725422	0.836091
orf19.812	30.3968	2.0719	0.307029	6.74823	1.49656107469772e-11	9.00209902147285e-10
CAWG_04167	199.13	-0.225077	0.157736	-1.42692	0.153602	0.307333
orf19.809	1162.01	0.489631	0.366436	1.3362	0.181484	0.34538
orf19.808	801.881	0.082455	0.0583716	1.41259	0.157777	0.313313
CHS5	1466	-0.200799	0.10726	-1.87207	0.0611963	0.159989
VMA7	711.728	0.0460116	0.101162	0.45483	0.649232	0.78583
orf19.805	367.656	-0.150855	0.10493	-1.43767	0.150529	0.303098
orf19.804.1	2025.68	-0.44179	0.109246	-4.044	5.2547147255587e-05	0.000525693
CAWG_04174	255.184	-0.0356567	0.0978884	-0.364258	0.715665	0.830192
UGA1	657.758	0.717553	0.150861	4.75638	1.97098128895405e-06	3.03110132204196e-05
TBF1	528.347	0.0228225	0.156071	0.146232	0.883738	0.937813
STE4	113.041	0.391362	0.150087	2.60757	0.00911886	0.035821
TAF14	1661.2	-0.0211912	0.07309	-0.289932	0.771868	0.866301
BAT21	1776.98	-0.443897	0.307316	-1.44443	0.148618	0.300653
HYM1	402.222	-0.27908	0.0907824	-3.07417	0.0021109	0.0110595
VPS36	218.848	-0.510472	0.112994	-4.51768	6.25221397219838e-06	8.41657812914638e-05
SSN3	323.476	-0.115901	0.097539	-1.18826	0.234732	0.409489
CAK1	432.617	-0.391927	0.101625	-3.85661	0.000114968	0.0010006
orf19.792	155.057	0.619343	0.243732	2.54108	0.0110511	0.0418779
RIM11	1130.73	-0.320919	0.266652	-1.20352	0.228777	0.403694
orf19.1592	220.526	-0.242296	0.188839	-1.28308	0.199464	0.369533
ERG10	3947.27	-0.385573	0.197942	-1.94792	0.0514251	0.139219
orf19.4521	799.112	-0.258622	0.13482	-1.91828	0.0550756	0.147199
orf19.4520	270.662	-0.339547	0.152263	-2.23	0.0257474	0.0822808
SUV3	788.435	-0.0109862	0.116371	-0.0944067	0.924786	0.96206
orf19.4518	1168.12	-0.0245367	0.121995	-0.201128	0.840599	0.908466
orf19.4517	2088.65	-0.182716	0.236699	-0.771932	0.440155	0.614638
orf19.4516	679.522	-0.0503816	0.0636257	-0.791843	0.428452	0.605413
orf19.4513	1063.34	-0.0607695	0.148577	-0.409011	0.682532	0.809229
LYS22	1588.34	0.331482	0.241583	1.37212	0.170025	0.329909
orf19.4504	159.129	0.627649	0.125411	5.00471	5.59451227487331e-07	1.0032121634037e-05
orf19.4503	1024.84	-0.190224	0.101142	-1.88076	0.060004	0.15771
CAWG_04206	3880.46	0.722625	0.0931722	7.75581	8.77836481485417e-15	1.15874415556075e-12
RIM2	773.476	0.0571673	0.167671	0.340948	0.733142	0.841484
orf19.4498	92.2913	-0.123255	0.109219	-1.12851	0.259104	0.43786
MED8	157.927	0.0390728	0.0772882	0.505547	0.613175	0.757054
GDT1	751.914	-0.152138	0.123385	-1.23304	0.217562	0.391744
NDH51	4458.81	-0.639446	0.151079	-4.23252	2.31089781697452e-05	0.000265251
KTR2	236.235	-0.510616	0.126259	-4.04421	5.25009387646602e-05	0.000525693
orf19.4492	1232.29	-0.00872062	0.283641	-0.0307453	0.975473	0.990171
ERG20	1956.94	-0.455307	0.127113	-3.5819	0.000341101	0.00254592
QCR8	1990.12	-0.0469992	0.117662	-0.399445	0.689566	0.812515
RPL17B	17550.3	-0.236846	0.212669	-1.11369	0.265413	0.444172
orf19.4488	1973.06	-0.0220897	0.0704196	-0.313686	0.753759	0.853834
SNU114	618.229	-0.334617	0.121388	-2.75658	0.00584089	0.0254446
RPB4	595.782	-0.0576841	0.0768795	-0.750318	0.453063	0.625859
YAK1	940.783	-0.0124294	0.123648	-0.100522	0.91993	0.959084
TIM17	473.011	-0.555009	0.158602	-3.49937	0.000466359	0.00327346
TPO5	421.803	0.00430631	0.0874062	0.0492678	0.960706	0.980725
orf19.154	158.09	0.161083	0.235517	0.683955	0.494004	0.662202
URE2	1129.33	-0.147096	0.109301	-1.34579	0.178369	0.341779
orf19.194	371.352	-0.13497	0.0986328	-1.36841	0.171184	0.331215
orf19.193	134.291	0.0428408	0.141019	0.303795	0.761284	0.858477
orf19.192	359.771	0.0578053	0.0995959	0.580398	0.561646	0.714194
KIC1	1360.71	0.117005	0.0925898	1.26369	0.206342	0.378585
orf19.190	280.104	0.0844081	0.0737703	1.1442	0.25254	0.431215
orf19.185	943.385	0.0267751	0.116623	0.229587	0.818413	0.895693
MDM10	277.783	-0.114161	0.0956908	-1.19302	0.232861	0.407501
HIS3	336.48	0.172242	0.259101	0.664769	0.506198	0.671494
orf19.182	410.409	0.404421	0.156194	2.58923	0.00961918	0.0374675
orf19.4128	197.743	0.243941	0.16222	1.50377	0.132641	0.277878
orf19.4127	1210.67	-0.19039	0.0726348	-2.6212	0.00876209	0.0348722
PZF1	434.066	0.00384488	0.118234	0.0325193	0.974058	0.989678
orf19.4123	4098.41	0.36763	0.0672782	5.46432	4.64675173612791e-08	1.10406821250399e-06
ARH2	322.576	0.306018	0.140097	2.18432	0.0289385	0.0896451
CRK1	585.047	0.220411	0.0888357	2.48111	0.0130974	0.0480308
ITR1	815.121	-0.0781846	0.383365	-0.203943	0.838398	0.907532
CYT1	5814.49	-0.0381841	0.117959	-0.323706	0.746161	0.848876
orf19.3528	238.243	-0.114389	0.0691517	-1.65417	0.0980926	0.224104
ABP2	390.133	0.0792899	0.218582	0.362747	0.716794	0.83075
CKA2	544.631	-0.108637	0.0975561	-1.11359	0.265456	0.444172
orf19.3531	94.437	0.109097	0.131003	0.832788	0.404965	0.585633
MRPL10	867.625	-0.0865401	0.0940959	-0.919701	0.357729	0.540346
orf19.3533	416.249	-0.101863	0.0996748	-1.02195	0.306802	0.488349
RHO3	665.883	-0.318472	0.222046	-1.43426	0.151497	0.304441
orf19.3535	1397.5	-0.196587	0.178052	-1.1041	0.26955	0.449123
orf19.3537	124.799	0.420611	0.207098	2.03098	0.042257	0.119193
FRE9	161.193	2.27033	0.205254	11.061	1.93839098765855e-28	1.84224679467069e-25
orf19.3539	722.342	-0.498098	0.256954	-1.93847	0.0525655	0.141605
MAK5	1396.03	0.479632	0.253836	1.88953	0.0588206	0.154856
ERF1	4106.83	0.081362	0.188848	0.430834	0.666589	0.797691
LEM3	1196.94	0.00237359	0.129321	0.0183542	0.985356	0.994936
CDC15	438.046	0.307691	0.122784	2.50594	0.0122126	0.0454753
PEX2	421.093	0.14431	0.0930527	1.55084	0.12094	0.260048
orf19.3547	1691.43	0.389581	0.360909	1.07944	0.28039	0.461362
orf19.3548	439.866	-0.244224	0.124141	-1.96731	0.0491478	0.134611
CDC21	496.172	-0.499961	0.154148	-3.24339	0.00118117	0.00692955
orf19.3552	1786.97	-0.0779817	0.0476171	-1.63768	0.101488	0.230421
RPF2	1199.38	0.156614	0.30203	0.518538	0.604083	0.750288
AAT1	3566.92	-0.322473	0.239829	-1.34459	0.178756	0.341913
BUD14	934.71	-0.0119806	0.0827606	-0.144762	0.884899	0.938415
orf19.3556	2707.39	0.320956	0.199134	1.61176	0.107014	0.239534
GPI19	98.9981	-0.449005	0.150733	-2.97881	0.00289374	0.0142203
orf19.3558	1798.19	-0.671077	0.213426	-3.1443	0.00166485	0.00914607
orf19.3559	1224.88	0.162134	0.107769	1.50446	0.132464	0.27773
CDC7	633.634	0.212834	0.102575	2.07491	0.0379953	0.10994
orf19.3563	279.944	0.703334	0.17033	4.12924	3.63957087334178e-05	0.000391295
RPC40	1104.72	0.0207378	0.193997	0.106898	0.91487	0.955906
orf19.3565	112.528	-0.051038	0.0802454	-0.636024	0.524761	0.684884
BIO32	119.486	0.939291	0.194855	4.82047	1.43218993481073e-06	2.3148865885104e-05
RXT3	631.52	-0.02648	0.0781061	-0.339026	0.73459	0.841775
orf19.3569	1022.42	-0.258086	0.107172	-2.40815	0.0160337	0.056217
orf19.3571	43.0039	0.279021	0.147502	1.89165	0.0585379	0.15454
CAWG_04290	126.159	-0.0938596	0.156156	-0.601065	0.547797	0.703929
orf19.3572.3	11464.2	-0.221983	0.252015	-0.880833	0.378408	0.562463
PEX6	1075.41	0.100265	0.121841	0.822916	0.410556	0.589771
CDC19	102324	-0.767531	0.470081	-1.63276	0.102519	0.231899
COQ5	1479.83	-0.11259	0.133526	-0.843208	0.399112	0.579639
orf19.3577.1	219.021	0.0487221	0.130328	0.373842	0.708522	0.825244
ATP4	4919.17	-0.105392	0.118843	-0.886821	0.375175	0.559057
orf19.3581	343.029	0.0261494	0.134142	0.194939	0.845441	0.911701
CAWG_04300	546.135	-0.156381	0.0903088	-1.73163	0.0833403	0.200625
orf19.3583	1205.15	-0.0819409	0.105957	-0.773342	0.43932	0.614015
orf19.6866	322.05	-0.0372872	0.0856876	-0.435153	0.663451	0.796745
orf19.6867	332.108	-0.221865	0.126543	-1.75328	0.079554	0.193569
orf19.6871	2295.96	-0.315521	0.12864	-2.45275	0.0141768	0.051114
orf19.6872	486.523	-0.179086	0.133117	-1.34533	0.178519	0.341913
RPS8A	23969.6	-0.646392	0.126861	-5.09527	3.48245086330146e-07	6.51519941039706e-06
KTI11	174.816	-0.689803	0.218059	-3.16337	0.00155952	0.00863737
orf19.6874	1540.65	0.374094	0.182239	2.05277	0.0400953	0.114297
VPS35	1169.31	-0.0792458	0.0842446	-0.940663	0.346878	0.530703
PNG2	3952.2	-0.694864	0.203885	-3.40812	0.000654118	0.00432898
orf19.6879	327.887	-0.0388675	0.0899252	-0.432221	0.665581	0.797386
COG4	992.595	0.0481416	0.0873676	0.551024	0.581617	0.729632
YTH1	871.454	-0.154632	0.194321	-0.795756	0.426174	0.602911
OSM1	9944.65	-0.565003	0.562674	-1.00414	0.315311	0.498125
orf19.6882.1	10124.3	-0.210465	0.25006	-0.84166	0.399978	0.580543
orf19.6883	2160.9	0.138204	0.0619446	2.23109	0.025675	0.08216
GWT1	425.215	0.253178	0.127876	1.97987	0.0477183	0.131453
SPO7	545.412	0.0877949	0.0810422	1.08332	0.278665	0.459361
orf19.6886	792.323	0.501486	0.254326	1.97182	0.0486296	0.133346
orf19.6887	939.336	0.0992862	0.148688	0.667749	0.504294	0.670461
MKK2	997.684	0.0864104	0.0540789	1.59786	0.110075	0.244314
RFC1	1530.83	0.161933	0.0679032	2.38476	0.0170902	0.0590208
orf19.6893	791.997	0.164233	0.0720837	2.27836	0.0227051	0.0740017
orf19.5204	329.52	-0.314634	0.120181	-2.61801	0.0088445	0.0350827
orf19.5206	382.602	0.214501	0.146696	1.46222	0.143681	0.294046
CAWG_04330	607.773	-0.337556	0.137241	-2.4596	0.0139094	0.050379
orf19.5209	737.29	-0.205963	0.0976702	-2.10876	0.0349652	0.103523
orf19.5210	217.17	0.406483	0.164093	2.47715	0.0132436	0.0483363
IDP1	2316.74	0.271981	0.111234	2.44513	0.0144801	0.0520101
orf19.5213	1323.99	-0.0503916	0.150765	-0.33424	0.738199	0.843158
COX8	2761.46	-0.190183	0.113895	-1.66981	0.094957	0.219366
VPS33	528.952	-0.0442365	0.0799979	-0.55297	0.580284	0.728151
TES1	237.77	0.19455	0.12722	1.52923	0.126207	0.267739
orf19.4122	537.329	0.424449	0.158556	2.67696	0.00742938	0.0307798
orf19.4121	146.659	0.81837	0.170623	4.79635	1.61579038698387e-06	2.55090894317187e-05
LAS1	494.617	-0.19722	0.110465	-1.78536	0.0742029	0.183652
SPO72	684.369	0.533091	0.130762	4.07681	4.56580474408745e-05	0.000470644
CNT	1774.02	-0.854637	0.198763	-4.29979	1.70962047638254e-05	0.000203612
orf19.4117	538.911	-0.0346063	0.0977156	-0.354153	0.723224	0.834165
orf19.4112	463.068	-0.0551527	0.103944	-0.530601	0.595695	0.743563
orf19.4110	578.783	0.0863307	0.125675	0.686936	0.492123	0.660426
PMT4	4908.85	-0.52379	0.176712	-2.9641	0.00303572	0.0147805
orf19.4107	706.975	0.185379	0.128834	1.4389	0.150179	0.302652
orf19.4106	186.704	-0.0374888	0.131564	-0.284948	0.775684	0.868532
CSM3	182.042	0.179271	0.162113	1.10584	0.268798	0.448185
orf19.4104	101.974	0.695465	0.15513	4.4831	7.35647178251111e-06	9.68364374251878e-05
RPN10	979.845	0.113588	0.0947035	1.19941	0.230368	0.405162
orf19.4101	88.5959	0.112159	0.20707	0.541646	0.588062	0.735968
ECM17	7936.36	0.43681	0.366862	1.19066	0.233785	0.408737
FGR12	102.05	2.09283	0.509158	4.11037	3.9502493563426e-05	0.000415301
ILV1	2423.11	-0.0392863	0.158257	-0.248243	0.803946	0.886187
orf19.5483	511.843	0.30441	0.101391	3.00234	0.00267917	0.0134298
SER1	1634.46	0.0472541	0.111628	0.423319	0.672062	0.800612
MEC3	205.03	0.178503	0.164465	1.08535	0.277765	0.45895
CAWG_04366	1597.32	-0.0149921	0.0692868	-0.216377	0.828694	0.902166
SMD2	206.455	-0.103343	0.0845433	-1.22237	0.221567	0.395971
CDC46	1202.53	0.0939408	0.159796	0.587879	0.556614	0.709694
orf19.5488	64.1051	0.00722428	0.109304	0.0660934	0.947303	0.972685
orf19.5491	79.1969	-0.271672	0.203533	-1.33478	0.181949	0.345798
ATP14	2121	0.0165538	0.126216	0.131155	0.895653	0.944617
orf19.5492	189.621	-0.0573114	0.0826063	-0.693789	0.487814	0.656016
GSP1	7108.78	-0.382272	0.113652	-3.36353	0.000769519	0.00489525
orf19.5495	2792.03	-0.604609	0.193067	-3.1316	0.00173854	0.00943376
AVT1	617.665	0.172077	0.109776	1.56753	0.11699	0.254783
EFH1	67.6034	2.51585	0.154419	16.2924	1.11837703044462e-59	2.65726382433641e-56
orf19.5499	18.1023	1.17942	0.293514	4.01828	5.86256100772331e-05	0.000568549
MAK16	464.537	0.297865	0.302818	0.983643	0.325291	0.509991
SCP1	89.7658	0.258177	0.245707	1.05075	0.293373	0.474976
IMH3	10210.1	0.0332152	0.237928	0.139602	0.888975	0.940639
RTS1	2177.85	-0.180613	0.115439	-1.56458	0.117682	0.25569
orf19.21	141.702	-0.0338793	0.115083	-0.29439	0.76846	0.864313
orf19.22	268.175	-0.968637	0.135563	-7.1453	8.97976632990832e-13	7.75851810904079e-11
RTA2	4001.71	-0.499765	0.512063	-0.975983	0.329073	0.51339
orf19.25	697.735	0.193719	0.175947	1.10101	0.270894	0.450574
orf19.26	464.971	-0.0799567	0.083379	-0.958955	0.337581	0.521122
orf19.27	181.471	0.246676	0.139794	1.76457	0.0776359	0.19007
orf19.28	222.221	-0.138443	0.168692	-0.820683	0.411827	0.590526
orf19.29	151	0.00417161	0.144247	0.02892	0.976928	0.990261
SPF1	7063.92	0.0146562	0.13176	0.111234	0.911431	0.954412
GIT1	533.333	0.652327	0.757293	0.861393	0.389022	0.571603
orf19.35	1250.44	0.0687801	0.278597	0.24688	0.805001	0.886721
orf19.36	194.462	-0.0623076	0.0942297	-0.661231	0.508464	0.672106
VAS1	7576.12	0.214901	0.156432	1.37376	0.169517	0.329331
orf19.1296	183.491	-0.362514	0.16238	-2.23251	0.0255816	0.0819902
orf19.81	204.439	-0.237463	0.135006	-1.7589	0.0785939	0.191719
DBF2	838.72	-0.340027	0.164707	-2.06443	0.0389765	0.112184
FRP3	1276.02	-1.00089	0.216846	-4.61567	3.91825006961068e-06	5.55806696441491e-05
PEX22	337.645	-1.05219	0.26778	-3.9293	8.51923664467605e-05	0.000766731
AMO2	594.643	-0.438218	0.129682	-3.37918	0.000727015	0.00469399
LSP1	5440.55	-0.720426	0.125813	-5.72617	1.02726191303208e-08	2.9948150986064e-07
orf19.3148	609.301	0.177668	0.0894183	1.98693	0.0469305	0.129886
orf19.3147	237.454	0.060219	0.0967713	0.622282	0.533756	0.692252
orf19.2227	138.4	0.242409	0.252823	0.958809	0.337655	0.521122
orf19.2228	402.08	-0.0746783	0.144088	-0.518282	0.604261	0.750313
orf19.2229	341.481	0.164353	0.0767727	2.14078	0.032292	0.0971828
orf19.2231	362.465	-0.722546	0.197235	-3.66338	0.000248907	0.00194861
RPL11	16824.1	-0.341318	0.255185	-1.33753	0.181049	0.345104
PRE2	1932.66	0.00637246	0.0715534	0.0890589	0.929035	0.964133
FHL1	1000.22	0.344077	0.0869783	3.9559	7.62485140736422e-05	0.000704928
orf19.2237.1	216.303	-0.198543	0.163377	-1.21524	0.224273	0.398442
LTE1	1554.33	-0.268669	0.100805	-2.66524	0.00769335	0.0315434
PRB1	812.352	0.344709	0.239106	1.44166	0.1494	0.301708
orf19.2244	1283.49	-0.489991	0.194642	-2.51739	0.0118227	0.0443073
YPT72	888.273	-0.0804065	0.0874852	-0.919087	0.35805	0.540467
orf19.2246	627.311	0.139688	0.176763	0.790253	0.42938	0.606544
ARE2	1462.57	-0.754344	0.362209	-2.08262	0.037286	0.108435
orf19.2249	430.917	-0.121687	0.114149	-1.06603	0.286408	0.468345
SPE3	2819.17	-0.686666	0.227499	-3.01833	0.00254176	0.0128776
AAH1	896.705	-0.37883	0.599399	-0.632017	0.527376	0.687165
orf19.2253	161.23	0.656132	0.2467	2.65963	0.00782254	0.0318792
orf19.2256	477.784	-0.301415	0.102327	-2.94561	0.00322316	0.0154868
orf19.2257	2004.83	-0.0853494	0.0792139	-1.07745	0.281277	0.462341
orf19.2258	204.9	0.0607011	0.0989936	0.613182	0.539756	0.696989
orf19.2259	670.877	0.120267	0.151779	0.792383	0.428138	0.605149
orf19.2260	237.77	0.0737156	0.182306	0.40435	0.685955	0.811057
orf19.2261	322.785	-0.413418	0.365485	-1.13115	0.257992	0.437123
orf19.2262	282.698	0.247849	0.208941	1.18622	0.235536	0.41007
orf19.2263	497.912	0.119891	0.114148	1.05031	0.293576	0.474976
OLE2	596.78	-0.00707403	0.113339	-0.0624147	0.950233	0.97449
orf19.2265	1133.74	0.0154921	0.0545205	0.284151	0.776294	0.868806
orf19.2266	676.265	-0.0167731	0.0907573	-0.184813	0.853376	0.916557
RFA2	861.569	-0.0551295	0.131748	-0.418447	0.675621	0.803733
RCK2	2193.34	-0.210314	0.134023	-1.56924	0.116592	0.25415
orf19.2269	1495.39	-0.274791	0.210284	-1.30676	0.191295	0.358169
SMF12	2061.9	-0.602914	0.217454	-2.7726	0.005561	0.0245365
AFT2	489.683	-0.0256005	0.101841	-0.251377	0.801523	0.885158
orf19.2275	1511.41	-0.267969	0.155644	-1.72167	0.0851287	0.203384
orf19.2276	509.713	-0.370442	0.0656071	-5.64636	1.63877603663514e-08	4.50142411912727e-07
TPK2	1139.51	-0.139422	0.102873	-1.35529	0.175326	0.337772
orf19.2278	837.77	-0.0254518	0.108048	-0.23556	0.813774	0.89226
DQD1	751.399	0.165677	0.174788	0.947874	0.343193	0.526932
orf19.2284	342.378	0.985438	0.21445	4.59519	4.32358978368921e-06	6.07860906866601e-05
orf19.2286	2422.72	-0.0694858	0.214919	-0.323312	0.746459	0.848991
RPA12	288.908	-0.243875	0.249181	-0.978706	0.327725	0.512181
CCT5	3277.27	0.0324384	0.163455	0.198454	0.84269	0.909881
ARP3	2661.95	0.233095	0.0666229	3.49872	0.00046749	0.00327657
TOR1	3938.2	0.376615	0.0496431	7.58646	3.28776218506857e-14	3.90586147586146e-12
orf19.1900	365.259	-0.0775988	0.111562	-0.695566	0.4867	0.655095
orf19.1890	534.946	0.201859	0.154086	1.31004	0.190181	0.356525
orf19.1888	358.765	0.27653	0.125407	2.20505	0.0274504	0.0861018
orf19.1887	280.18	0.120339	0.116154	1.03603	0.300188	0.481272
RCL1	829.156	0.0727793	0.225252	0.323101	0.746619	0.848991
TAF4	465.226	-0.183634	0.064936	-2.82792	0.00468515	0.0213459
YCS4	1242.43	0.143533	0.113186	1.26811	0.204757	0.376551
LPT1	1143.49	0.0673751	0.0786765	0.856356	0.391801	0.573756
HEM15	3433.93	-0.78478	0.160424	-4.89191	9.98595994093276e-07	1.67679440421599e-05
MED4	324.058	-0.201726	0.0638023	-3.16174	0.00156828	0.00867574
orf19.1877	90.4896	0.0154394	0.134259	0.114997	0.908447	0.952757
orf19.1876	277.924	-0.111668	0.0940466	-1.18737	0.235083	0.40995
orf19.1873	895.826	0.165472	0.105928	1.56212	0.11826	0.25649
orf19.1872	1998.18	0.0801124	0.0742144	1.07947	0.280378	0.461362
VMA10	1784.55	0.0270599	0.107851	0.250901	0.801891	0.885359
MCS7	1282.86	-0.114542	0.109856	-1.04266	0.297108	0.478073
orf19.1864	1032.5	0.136986	0.0628944	2.17804	0.0294033	0.0907444
orf19.1863	75.4888	0.74548	0.34665	2.15053	0.0315136	0.0955056
orf19.1862	2117.93	0.0232616	0.572242	0.04065	0.967575	0.985409
RVS167-3	691.657	-0.0606386	0.168599	-0.359661	0.719101	0.832035
orf19.1860.1	662.898	-0.0421813	0.0804478	-0.524331	0.600048	0.746521
PDS5	1032.55	0.25793	0.151566	1.70176	0.0887997	0.209626
GLE1	529.16	0.35094	0.0935635	3.75082	0.000176258	0.0014491
orf19.2214	987.359	-0.137933	0.113173	-1.21878	0.222928	0.396613
orf19.2213	138.646	-0.0937397	0.157123	-0.596602	0.550773	0.705283
orf19.2210	320.162	0.704949	0.139882	5.0396	4.66508696470737e-07	8.52634356011131e-06
YVC1	1954.82	-0.205563	0.299044	-0.687399	0.491831	0.660407
orf19.2208	2382.46	0.239585	0.0488297	4.90654	9.26955360754072e-07	1.570912208109e-05
orf19.2204	316.153	0.267651	0.128951	2.07561	0.0379301	0.109905
orf19.2203.1	32.1929	-0.186866	0.231009	-0.808911	0.418567	0.596095
orf19.2202	690.265	1.84614	0.429963	4.29372	1.75705139558526e-05	0.000208217
orf19.2201	240.781	-0.138649	0.0972763	-1.42532	0.154066	0.307744
orf19.2200	856.47	-0.22089	0.0569064	-3.88163	0.000103759	0.000914771
PHO86	713.945	0.171447	0.245774	0.697581	0.485439	0.654128
orf19.2197	58.3358	0.503529	0.20079	2.50774	0.0121507	0.0453576
orf19.2196	277.219	0.177387	0.0703382	2.52191	0.0116718	0.0438561
APM4	404.682	-0.221888	0.0722676	-3.07036	0.00213799	0.0111601
PRS5	1110.76	0.0764839	0.111714	0.684639	0.493572	0.66181
GDH2	9499.09	-0.912681	0.286493	-3.1857	0.00144403	0.00813999
orf19.2191	384.498	0.452334	0.116082	3.89667	9.75227980781429e-05	0.000864605
VRP1	537.031	0.440955	0.110125	4.00413	6.22451335527263e-05	0.000596349
ALG7	536.097	-0.243584	0.0870057	-2.79963	0.00511605	0.0229354
SEH1	502.72	-0.209264	0.0884215	-2.36667	0.017949	0.0614066
NSA1	714.596	0.119858	0.193544	0.619282	0.535731	0.693676
KRE30	7341.97	0.234987	0.219961	1.06831	0.285379	0.467094
BLM3	5248.91	0.159416	0.0606371	2.62902	0.00856318	0.0342527
orf19.2180	656.126	0.186425	0.0855955	2.17797	0.0294079	0.0907444
RPS10	13377.3	-0.0359121	0.228364	-0.157258	0.875042	0.931914
SIT1	721.613	1.03429	0.345868	2.99041	0.002786	0.0138774
MRS4	916.514	-0.201354	0.0594478	-3.38708	0.000706419	0.0045985
orf19.2175	574.872	-0.502929	0.194669	-2.58351	0.00978012	0.0378629
MAF1	564.935	0.0325985	0.190985	0.170686	0.86447	0.924194
ARA1	478.686	0.349848	0.354509	0.986851	0.323716	0.508175
PHM7	8446.28	0.364907	0.239744	1.52207	0.127992	0.27044
CAWG_05907	1868.85	-0.969154	0.165626	-5.85145	4.87317602916892e-09	1.52350871648755e-07
orf19.2167	780.672	0.353662	0.224712	1.57385	0.115522	0.252458
VMA5	1087.61	0.0707093	0.145975	0.484395	0.628106	0.769664
orf19.2165	250.892	-1.04209	0.250775	-4.15548	3.24607958981627e-05	0.000353793
orf19.2220	59.5839	0.963081	0.344972	2.79176	0.00524217	0.0233904
orf19.2222	710.619	-0.0321449	0.0705903	-0.455372	0.648841	0.78583
EAF3	329.198	-0.0542478	0.0881737	-0.615238	0.538397	0.695991
UCF1	6423.09	-0.417153	0.572499	-0.728653	0.466214	0.637723
TIM22	247.05	-0.180397	0.196988	-0.915778	0.359783	0.542242
TEF1	278022	0.0907903	0.184171	0.492968	0.622035	0.764196
orf19.1434	400.102	0.0638791	0.152696	0.418341	0.675697	0.803733
orf19.3639	167.206	-0.0593004	0.0909483	-0.652023	0.514386	0.677109
orf19.3635	2117.6	-0.138962	0.143983	-0.96513	0.33448	0.51858
orf19.3633	99.3512	0.490787	0.129357	3.79403	0.00014822	0.00124222
STN1	64.1966	-0.14009	0.135049	-1.03733	0.299584	0.48063
RRP8	746.947	0.43231	0.244756	1.76629	0.0773475	0.189542
DSE1	846.78	-0.107899	0.249967	-0.431653	0.665993	0.797483
RSP5	2437.86	-0.164813	0.0625343	-2.63556	0.00839991	0.0336847
orf19.3627	104.065	1.10433	0.21499	5.13664	2.79700053197645e-07	5.40298639347646e-06
orf19.3626	265.662	-0.033994	0.105962	-0.320811	0.748353	0.850556
CAWG_05938	97.8262	-0.462819	0.108729	-4.25664	2.07523285661401e-05	0.000242894
MSU1	717.899	0.0336666	0.131104	0.256792	0.797339	0.883313
SMC2	895.351	0.35219	0.117737	2.99133	0.00277768	0.0138505
ANP1	840.701	0.100774	0.0607556	1.65869	0.0971791	0.222767
YWP1	8045.59	0.134594	0.397575	0.338537	0.734959	0.841775
GTR1	187.833	-0.17106	0.124401	-1.37507	0.16911	0.328944
ERG9	2136.05	-0.43201	0.18118	-2.38442	0.017106	0.0590324
orf19.3615	1059.54	-0.506952	0.159521	-3.17797	0.00148309	0.00831093
orf19.3613	899.263	0.0588329	0.0805754	0.730159	0.465293	0.636892
orf19.3611	950.86	0.0137217	0.10312	0.133065	0.894142	0.944086
orf19.3610	603.26	0.193998	0.185813	1.04405	0.296463	0.477838
UTP15	969.402	0.27449	0.257995	1.06393	0.287358	0.469092
MSH3	616.44	-0.223332	0.0829235	-2.69323	0.00707639	0.0297059
orf19.3607	152.064	-0.265954	0.151911	-1.75072	0.0799938	0.194142
orf19.3606	336.736	-0.12532	0.111034	-1.12867	0.259039	0.43786
PEX17	109.422	-0.627804	0.243723	-2.57589	0.00999826	0.0385647
orf19.3604	484.934	-0.36524	0.0907839	-4.02318	5.74177155262537e-05	0.00056206
MFG1	798.701	0.231282	0.107721	2.14704	0.0317904	0.0960992
orf19.3601	200.882	-0.0368818	0.157529	-0.234127	0.814886	0.893067
TIF4631	6047.84	0.0534701	0.123254	0.43382	0.664419	0.796765
orf19.3594	122.002	0.146236	0.120589	1.21268	0.225251	0.399401
RPT6	1700.41	-0.0872625	0.0662903	-1.31637	0.18805	0.353907
JEM1	679.52	-0.356351	0.229325	-1.55391	0.120206	0.258981
APE3	2797.99	-0.400231	0.157778	-2.53667	0.0111913	0.0423263
IPP1	10171.1	-0.497132	0.154284	-3.22219	0.00127214	0.0073812
SPO11	182.528	0.73917	0.239627	3.08467	0.00203775	0.0107474
orf19.3586	514.729	-0.509377	0.15573	-3.27091	0.00107202	0.00643285
orf19.225	531.268	0.137371	0.149487	0.918951	0.358121	0.540467
orf19.223	924.725	-0.433682	0.167875	-2.58336	0.00978444	0.0378629
PIR1	6529.95	0.166954	0.191973	0.869677	0.384477	0.568638
orf19.217	28.0047	1.262	0.347775	3.62879	0.000284753	0.00217199
orf19.216	858.63	-0.441882	0.110111	-4.01306	5.9936597979014e-05	0.000576556
orf19.215	1088.87	-0.77508	0.144692	-5.35676	8.47295894892837e-08	1.87272097327012e-06
orf19.213	1414.1	-0.202812	0.111818	-1.81376	0.0697147	0.175655
VPS28	262.758	-0.44994	0.105963	-4.24621	2.17416948696546e-05	0.000253227
orf19.210	258.46	-0.128908	0.144763	-0.890477	0.37321	0.556478
DFG10	197.622	0.348061	0.11257	3.09195	0.00198846	0.0105577
STB3	1041.52	-0.682643	0.0998835	-6.83439	8.23540449404382e-12	5.25401316934672e-10
CDC47	1609.15	0.181981	0.127877	1.4231	0.154708	0.308766
orf19.201	206.917	0.0335105	0.134417	0.249303	0.803126	0.885489
orf19.200	548.791	-0.286372	0.0942144	-3.03958	0.00236911	0.0121708
ASN1	6202.29	0.371486	0.313048	1.18668	0.235355	0.41007
orf19.4066	806.715	-0.32162	0.245016	-1.31265	0.189301	0.355698
MET10	5276.95	0.0460646	0.370224	0.124424	0.90098	0.947435
MIT1	1381.75	-0.471827	0.142741	-3.30547	0.000948174	0.00580634
SLP2	552.27	-0.0861384	0.1078	-0.799059	0.424256	0.60181
KIS1	1443.91	-0.23193	0.102924	-2.2534	0.0242341	0.078181
orf19.4086	218.697	0.000499234	0.0717776	0.00695528	0.994451	0.997858
GLO2	802.757	0.0796737	0.0977212	0.815316	0.414891	0.592951
SGT1	1346.16	-0.0796611	0.108962	-0.731092	0.464723	0.636783
orf19.4090	211.922	0.762497	0.197013	3.87029	0.000108705	0.000956608
orf19.4090.1	188.858	-0.296021	0.126883	-2.33302	0.0196471	0.0658879
MED18	407.631	-0.0563772	0.0761961	-0.739896	0.459363	0.632356
orf19.4092	180.348	-0.171657	0.0664751	-2.58228	0.00981493	0.03795
PES1	3226.82	0.230234	0.32172	0.715634	0.474218	0.644404
TAZ1	329.824	0.293762	0.190081	1.54545	0.122237	0.262125
orf19.4097	556.315	0.0855658	0.0954866	0.896103	0.370198	0.553701
KAR3	252.007	-0.074381	0.1198	-0.620878	0.53468	0.692882
RRP15	673.535	0.252267	0.231491	1.08975	0.275825	0.45638
ABG1	1484.81	-0.00165051	0.0725558	-0.0227482	0.981851	0.993527
ERG24	741.365	-0.464424	0.20919	-2.22011	0.0264114	0.0836712
CAWG_06019	471.21	0.133086	0.235476	0.565179	0.571952	0.72055
RPL3	46231.2	-0.0373701	0.228057	-0.163863	0.869839	0.927803
orf19.1604	1420.56	-0.241193	0.182574	-1.32107	0.186478	0.351504
PMS1	366.646	-0.243372	0.14586	-1.66853	0.0952103	0.219631
orf19.1404	544.829	0.188415	0.199423	0.9448	0.344761	0.528485
orf19.1403	913.534	-0.15991	0.0926869	-1.72527	0.0844789	0.202341
CCT2	3492.26	0.105675	0.128249	0.823983	0.409949	0.589256
orf19.1400	552.211	-0.122145	0.0999163	-1.22247	0.221528	0.395971
orf19.1397	243.858	-0.135	0.127618	-1.05785	0.290124	0.471663
AGE2	815.228	0.119224	0.0529308	2.25246	0.0242932	0.0783183
orf19.1395	540.14	-0.451779	0.376005	-1.20152	0.229548	0.404605
orf19.1394	339.346	0.00623354	0.0903162	0.069019	0.944974	0.971133
orf19.1393	249.264	0.0590803	0.09992	0.591276	0.554336	0.70789
orf19.1392	798.42	0.358047	0.114016	3.14033	0.00168756	0.00920591
PMI1	2983.91	-0.486252	0.239635	-2.02913	0.0424447	0.11956
orf19.1389	343.877	-0.277898	0.107555	-2.58378	0.00977244	0.0378629
orf19.1388	703.968	0.0241363	0.220333	0.109544	0.912771	0.954844
orf19.1387	527.331	-0.0826428	0.111754	-0.739509	0.459598	0.632496
orf19.1386	204.869	-0.151682	0.108359	-1.3998	0.161572	0.318983
orf19.1383	337.888	-0.329089	0.071661	-4.59231	4.38371309195884e-06	6.12688370970248e-05
YEA4	163.474	0.150373	0.108301	1.38847	0.164993	0.324017
orf19.1381	814.586	0.0210168	0.285501	0.0736138	0.941318	0.968632
SUP35	5672.43	0.0244861	0.143901	0.17016	0.864884	0.924194
IPK2	438.022	-0.541446	0.0903406	-5.99339	2.05509395498397e-09	7.23393072154358e-08
SSO2	1681.75	-0.280388	0.0656396	-4.27162	1.9405437100846e-05	0.00022769
INP51	613.648	0.340113	0.138054	2.46362	0.0137541	0.0499797
orf19.1370	27.3078	0.485867	0.322978	1.50434	0.132495	0.27773
orf19.1369	206.787	-0.0521663	0.215934	-0.241585	0.809102	0.888778
orf19.1368	350.054	0.0553919	0.299712	0.184817	0.853373	0.916557
orf19.1367.1	676.365	0.0448505	0.151542	0.295961	0.76726	0.863372
MTW1	136.884	-0.229202	0.18219	-1.25804	0.208379	0.380703
orf19.1364	507.103	0.618117	0.101783	6.07291	1.25615904108738e-09	4.62733935135443e-08
orf19.1363	120.551	0.578587	0.301606	1.91835	0.0550661	0.147199
SMM1	434.82	0.0721942	0.193693	0.372724	0.709354	0.825784
TIM23	863.809	0.106785	0.128328	0.832124	0.405339	0.585818
orf19.1360	171.038	-0.171644	0.103625	-1.6564	0.0976408	0.223286
orf19.1359	532.928	-0.227406	0.0857646	-2.65151	0.00801326	0.0325462
GCN4	4389.28	0.460415	0.192733	2.38887	0.0169003	0.0585351
FCY21	1683.64	-0.966295	0.274362	-3.52197	0.000428354	0.00310217
orf19.1356	296.417	0.123213	0.111859	1.1015	0.270681	0.450377
CAWG_06069	1960.31	-0.0240202	0.104994	-0.228776	0.819043	0.896176
orf19.1785	420.461	-0.217291	0.13963	-1.55619	0.119663	0.258472
YOR1	3178.56	-0.232932	0.134845	-1.72741	0.0840937	0.201947
MP65	7306.48	0.081816	0.0957116	0.854818	0.392652	0.574432
orf19.1777	2548.01	-0.0250064	0.0749868	-0.333477	0.738774	0.843158
orf19.1776	165.658	-0.227399	0.13317	-1.70758	0.087714	0.207993
RAP1	541.139	0.129533	0.0695214	1.86321	0.0624322	0.162385
orf19.1772	633.415	0.221944	0.176677	1.25621	0.20904	0.38162
CWC22	187.551	-0.476623	0.149797	-3.18179	0.0014637	0.00823134
CYC1	3757.46	-0.697113	0.290087	-2.40311	0.0162561	0.0566757
orf19.1769	453.146	-0.0205978	0.076949	-0.267682	0.788944	0.877701
orf19.1767	344.374	0.135942	0.10171	1.33656	0.181367	0.345357
orf19.1764	1283.68	0.24616	0.133331	1.84624	0.0648572	0.16741
OCA1	342.048	-0.0252945	0.0786423	-0.32164	0.747725	0.850045
orf19.1761	548.729	0.0565838	0.115873	0.488326	0.625319	0.767635
RAS1	1892.53	-0.772899	0.141287	-5.47041	4.48992117814832e-08	1.07216610244024e-06
PHO23	400.401	-0.224247	0.0658048	-3.40776	0.000654996	0.00432898
orf19.1757	435.072	0.535961	0.193331	2.77224	0.00556714	0.0245409
GPD1	1900.14	0.149496	0.458293	0.326201	0.744272	0.847133
SET2	933.105	0.196004	0.0651318	3.00934	0.00261813	0.0131654
CMK2	1445.2	0.28407	0.0894209	3.17678	0.00148921	0.00832983
PUS7	1241.07	0.201118	0.215201	0.934558	0.350016	0.532931
SPT23	3092.67	-0.372422	0.171553	-2.17088	0.0299403	0.0917911
SLR1	1114.15	-0.302269	0.0823094	-3.67235	0.000240327	0.00189747
orf19.1748	214.208	0.312164	0.268829	1.1612	0.245562	0.423253
KIP2	288.652	-0.0157934	0.181967	-0.0867928	0.930836	0.96432
orf19.1746	62.6974	0.707883	0.239203	2.95935	0.00308293	0.0149586
HEM4	241.894	0.0918685	0.106675	0.8612	0.389128	0.571603
ACS1	2515.62	-0.518064	0.310943	-1.6661	0.0956927	0.22048
HEM3	1611.29	0.0162878	0.0879619	0.185168	0.853097	0.916557
FGR29	542.352	-0.00965305	0.152624	-0.0632474	0.94957	0.97417
RAD1	774.843	-0.0790321	0.150773	-0.524179	0.600154	0.746521
NCE4	153.865	0.0249223	0.107301	0.232264	0.816333	0.894034
orf19.5321	941.506	-0.122762	0.0586767	-2.09217	0.0364231	0.106907
orf19.5322	610.855	0.162996	0.0998064	1.63312	0.102444	0.231899
MDH1-3	1104.99	0.354719	0.212372	1.67027	0.0948653	0.219366
KIN3	162.237	0.542763	0.117337	4.62568	3.73375234332867e-06	5.31221291481971e-05
orf19.5326	303.292	-0.0506557	0.181814	-0.278613	0.780542	0.871769
GCN1	13146.4	0.154652	0.126192	1.22553	0.220376	0.394584
ZSF1	1659.38	-0.078833	0.251393	-0.313584	0.753837	0.853834
SGS1	802.068	0.463647	0.127531	3.63557	0.000277362	0.00212242
GAL4	775.559	-0.433761	0.203258	-2.13404	0.0328397	0.098519
orf19.5339	728.605	-0.468833	0.184162	-2.54576	0.0109039	0.0415186
GYP5	1077.63	0.211874	0.0915565	2.31414	0.0206603	0.068512
RPS4A	29384.8	-0.480588	0.107657	-4.46407	8.04155074468443e-06	0.000104694
orf19.5342	502.14	0.543101	0.0865668	6.27378	3.52387730954862e-10	1.522314997725e-08
MTR2	388.906	-0.209611	0.129861	-1.61412	0.106501	0.238609
ASH1	564.696	0.612651	0.301384	2.03279	0.0420735	0.118796
CAWG_06128	2022.34	0.00305631	0.106695	0.0286453	0.977147	0.990261
orf19.5346	571.347	0.0758102	0.149721	0.506342	0.612617	0.756814
TPS3	2396.08	-0.111678	0.278387	-0.401163	0.6883	0.81174
orf19.5350	436.823	-0.0146803	0.0728645	-0.201474	0.840328	0.908418
TIF11	2553.47	-0.0729851	0.200072	-0.364795	0.715264	0.830125
orf19.5352	976.268	-0.129079	0.165057	-0.782027	0.434198	0.610989
orf19.5356	1976.17	0.279867	0.241565	1.15856	0.246636	0.424359
AKL1	1644.1	0.12436	0.104846	1.18613	0.235572	0.41007
orf19.5358	806.766	0.173805	0.0706624	2.45965	0.0139071	0.050379
RPC11	113.204	-0.183621	0.147429	-1.24548	0.212954	0.386608
PSO2	223.43	0.156637	0.116628	1.34305	0.179257	0.342237
orf19.5363	280.413	-0.100382	0.0953469	-1.05281	0.292428	0.474433
orf19.5364	299.43	0.343019	0.124419	2.75696	0.00583408	0.0254446
orf19.5365	1386.47	0.566095	0.0908333	6.23224	4.59823971773337e-10	1.93370222466097e-08
orf19.5365.1	443.611	0.0481864	0.0884077	0.545048	0.585721	0.733906
RDH54	402.709	0.380382	0.0947603	4.01415	5.9659166693456e-05	0.000575051
orf19.5368	758.005	0.202779	0.0737288	2.75034	0.00595333	0.0257628
orf19.5369	3330.67	0.119643	0.0722246	1.65654	0.0976127	0.223286
orf19.5370	548.135	0.790951	0.185062	4.27397	1.92020884835843e-05	0.000225862
RPS24	15616.2	-0.189404	0.21557	-0.878623	0.379606	0.563759
orf19.5465	288.997	-0.0291878	0.129522	-0.225349	0.821708	0.897277
SEC6	721.408	0.365579	0.107853	3.38961	0.000699927	0.00456875
orf19.5459	848.16	-0.250481	0.142426	-1.75868	0.0786321	0.191719
orf19.5457	397.095	-0.312217	0.110699	-2.82042	0.00479609	0.0217264
orf19.5455	1064.87	-0.173065	0.114636	-1.50969	0.131122	0.275948
DAL1	713.998	0.914862	0.169708	5.39079	7.0149624735751e-08	1.58738579402042e-06
ETR1	1133	0.130421	0.107326	1.2152	0.224291	0.398442
orf19.5449	169.537	0.324307	0.12712	2.55119	0.0107356	0.0409763
HGT19	1223.2	2.93912	0.445504	6.59729	4.18733609526773e-11	2.26116149144457e-09
GLO3	1996.29	-0.0101602	0.125177	-0.0811666	0.935309	0.965561
TIM44	2041.03	-0.0145479	0.1242	-0.117133	0.906755	0.951612
BNA4	713.437	0.350718	0.102623	3.41755	0.000631868	0.00420538
orf19.5442	978.485	0.166776	0.0748999	2.22665	0.0259708	0.0826158
ULP3	486.585	-0.135827	0.0847743	-1.60222	0.109107	0.242619
RPT2	2978.68	-0.147478	0.0973174	-1.51543	0.129663	0.273483
orf19.5438	312.634	-0.165367	0.135242	-1.22275	0.221424	0.395971
RHR2	21438.4	-0.0725189	0.556342	-0.13035	0.89629	0.945012
UTP8	1841.9	0.000821979	0.179686	0.00457454	0.99635	0.998114
orf19.5433	207.905	-0.0941809	0.193896	-0.485729	0.62716	0.768796
TPT1	240.835	-0.234749	0.120385	-1.94999	0.0511777	0.138653
BUD21	759.997	-0.251089	0.141536	-1.77403	0.0760583	0.187658
orf19.5429	240.427	0.021824	0.11643	0.187443	0.851313	0.915673
CAWG_02374	121.571	0.408418	0.128849	3.16975	0.00152573	0.00848976
orf19.5426	465.614	1.3218	0.187614	7.04532	1.8503827832148e-12	1.41822886868334e-10
orf19.5425	1066.03	0.175763	0.0885594	1.9847	0.0471783	0.13042
EST3	72.5357	0.0750354	0.150748	0.497755	0.618657	0.761621
orf19.5420	1582.05	0.11359	0.135289	0.83961	0.401127	0.581722
ATP5	6351.47	0.176467	0.0902735	1.9548	0.0506061	0.137575
orf19.5418	1060.19	-0.0930159	0.12228	-0.760677	0.44685	0.621431
DOT5	847.909	-0.0153637	0.271999	-0.0564846	0.954956	0.976829
ESA1	508.113	-0.114198	0.0935473	-1.22075	0.222181	0.396025
orf19.5413	241.041	-0.289359	0.115647	-2.50209	0.0123461	0.0457635
orf19.5412	203.778	-0.284881	0.174871	-1.6291	0.103293	0.233292
orf19.5411	405.472	0.0685863	0.0909036	0.754495	0.450552	0.624696
orf19.5410	259.871	-0.0183711	0.131059	-0.140174	0.888522	0.940369
IST1	242.62	0.246679	0.121005	2.03858	0.0414918	0.117432
HRK1	2250.73	0.155925	0.128731	1.21124	0.225802	0.399781
SOF1	910.726	0.259798	0.182241	1.42557	0.153991	0.307744
orf19.5406	800.93	0.160055	0.0773348	2.06964	0.0384865	0.110976
orf19.5397	291.766	-0.236335	0.0869049	-2.71946	0.00653882	0.0278178
orf19.5394.1	459.963	-0.249853	0.110947	-2.252	0.024322	0.0783582
orf19.5395	1255.97	0.0147229	0.0919147	0.16018	0.872739	0.929669
orf19.5393	751.531	0.017564	0.0777852	0.225802	0.821355	0.89726
NGT1	188.686	0.331737	0.10587	3.13343	0.00172779	0.00939411
orf19.5391	1194.21	0.0998394	0.102842	0.970808	0.331644	0.516095
FKH2	1069.3	-0.00813525	0.0542994	-0.149822	0.880905	0.93606
SWD1	427.857	-0.0356703	0.144759	-0.246412	0.805363	0.886721
VPS8	678.967	0.0163504	0.0749596	0.218122	0.827334	0.901511
CHS8	2891.15	-0.578434	0.16805	-3.44204	0.000577348	0.0039082
PMA1	46220.9	0.212446	0.118245	1.79666	0.0723891	0.180707
orf19.5381	1123.07	0.0358984	0.0522435	0.687135	0.491997	0.660426
LYS144	476.648	-0.0629951	0.115643	-0.544738	0.585934	0.733906
ERG4	2123.6	-0.548746	0.156712	-3.50162	0.000462432	0.00325552
SCL1	1656.37	-0.0609667	0.0844437	-0.72198	0.470307	0.641843
HOS2	290.604	-0.010603	0.0898557	-0.118	0.906068	0.951259
orf19.5376	364.491	0.0921954	0.122089	0.755152	0.450158	0.624569
MIH1	1046.55	0.121781	0.147706	0.824482	0.409666	0.589026
FOX2	2439.94	0.464111	0.167762	2.76649	0.00566636	0.0249089
SCT1	1606.91	0.114729	0.101353	1.13197	0.257648	0.436805
orf19.6155	992.14	-0.0808621	0.0631532	-1.28041	0.2004	0.370695
CAWG_02421	198.139	-0.0290512	0.112249	-0.258809	0.795782	0.88251
orf19.6160	4689.62	-0.520241	0.135908	-3.82789	0.000129249	0.00110865
KGD1	8934.71	0.0114093	0.202368	0.0563789	0.95504	0.976829
orf19.6166	414.433	0.187589	0.120874	1.55194	0.120676	0.259834
AYR1	578.314	0.307445	0.120459	2.55228	0.010702	0.0409137
orf19.2498	1035.93	-0.243391	0.0619218	-3.93062	8.47257487607909e-05	0.000763979
orf19.2499	204.052	0.215611	0.168393	1.2804	0.200403	0.370695
orf19.2500	213.499	-0.0661788	0.149431	-0.442872	0.657858	0.792833
FLC1	2725.97	-0.63296	0.14954	-4.23271	2.30887182912219e-05	0.000265251
orf19.2503	54.2676	0.209175	0.217147	0.963288	0.335403	0.519165
BMS1	2597.92	0.559914	0.289016	1.93731	0.0527074	0.141826
orf19.2506	420.315	0.619491	0.216786	2.85762	0.00426835	0.0196353
ARP9	909.957	-0.238834	0.0953679	-2.50435	0.0122678	0.0455441
orf19.2510	252.75	-0.178577	0.169523	-1.05341	0.292152	0.474149
MRPL33	391.299	0.00814434	0.163751	0.0497362	0.960333	0.980725
orf19.2512	160.689	-0.448179	0.237585	-1.88639	0.0592422	0.15588
orf19.2513	88.5295	-0.63254	0.104838	-6.03352	1.60429503120527e-09	5.77546211233896e-08
orf19.2514	248.4	-0.272348	0.158402	-1.71934	0.0855516	0.204087
orf19.2516	123.633	-0.240141	0.123902	-1.93815	0.0526049	0.141631
orf19.158	603.623	-0.481282	0.122346	-3.93377	8.36221120290143e-05	0.000758344
MSS4	1278.21	-0.141134	0.0615436	-2.29324	0.0218344	0.071705
orf19.3154	675.062	-0.145145	0.0833744	-1.74088	0.0817044	0.197688
orf19.3158	359.431	-0.101631	0.143349	-0.708978	0.478338	0.64852
PMC1	5982.39	0.42933	0.321589	1.33503	0.181868	0.345798
orf19.1723	394.18	0.217247	0.209128	1.03882	0.298887	0.479834
NCE103	953.767	-0.242655	0.372824	-0.650857	0.515139	0.677328
orf19.1720	384.555	-0.000915092	0.108082	-0.00846669	0.993245	0.997851
SGA1	656.96	0.768466	0.226067	3.39928	0.000675642	0.0044346
ZCF8	826.224	-0.349229	0.0823999	-4.23822	2.25298301046618e-05	0.000260491
CAWG_02467	195.536	0.199034	0.10363	1.92062	0.0547792	0.146817
URA3	872.115	0.336858	0.141535	2.38002	0.0173116	0.0594827
GEA2	1940.25	-0.31334	0.117825	-2.65936	0.00782893	0.0318792
END3	879.653	-0.157304	0.112818	-1.39432	0.163222	0.321305
ALI1	1608.98	0.00336856	0.179143	0.0188038	0.984998	0.994936
orf19.1709	883.324	0.0590424	0.0914445	0.645663	0.518497	0.679049
orf19.1708	249.635	0.311451	0.219585	1.41836	0.156085	0.310341
MET18	635.402	-0.176747	0.133246	-1.32648	0.184682	0.348673
ARF3	503.968	-0.777027	0.145921	-5.32498	1.00965034694662e-07	2.20085249939924e-06
RKI1	620.13	0.231774	0.201192	1.152	0.24932	0.426635
RPS7A	13928.5	-0.357114	0.234472	-1.52305	0.127745	0.270347
BZZ1	656.484	0.180477	0.074785	2.41327	0.01581	0.0556511
orf19.1698	956.879	0.466828	0.0746655	6.25226	4.04563655206929e-10	1.71650579423511e-08
orf19.1697	1594.95	-0.115723	0.104116	-1.11148	0.26636	0.445127
CAS4	3567.02	0.118461	0.0709727	1.6691	0.095097	0.219497
TOS1	7797.21	0.180508	0.191737	0.941434	0.346482	0.530269
orf19.1687	2322	0.444693	0.281116	1.58188	0.113676	0.250117
orf19.1686	256.585	0.398298	0.0965161	4.12675	3.67927495796446e-05	0.000394229
orf19.1684	568.902	0.152693	0.102946	1.48323	0.138013	0.286143
[truncated: 2,754 more rows]
